# Supplementary material for: Sampling re-design increases power to detect change in the Great Barrier Reef’s inshore water quality
Source: PLoS One. 2022 Jul 28;17(7):e0271930. doi: 10.1371/journal.pone.0271930 (PMC9333274; doi:10.1371/journal.pone.0271930)
Supplement: S1 Table — Table columns include analyte, Pre-2015 S1, S2, S3 and Post-2015, study area, parameter, estimate of the parameter, standard error of the estimate, t-value, p-value, the transformed FDR p-value, logical for parameter significance at 5% FDR and parameter group of intercept, site, project, trend and seasonal terms. (XLS) [file pone.0271930.s015.xls]

## Sheet: Supplementary Table 1
ANALYTE	PARAMETER	NRM	ESTIMATE	STD_ERROR	T_VALUE	P_VALUE	FDR_P_VALUE	SIG_AT_FDR	SCENARIO	PARAMETER_GROUP
CHL_QAQC	(Intercept)	burdekin	-0.965846	0.142839	-6.76179	3.2008e-09	1.92048e-08	1	Pre-2015	Intercept
CHL_QAQC	SHORT_NAMEBUR2	burdekin	0.0913227	0.133088	0.686185	0.494831	0.665319	0	Pre-2015	Sites
CHL_QAQC	SHORT_NAMEBUR4	burdekin	0.549901	0.133089	4.13181	9.7053e-05	0.000485265	1	Pre-2015	Sites
CHL_QAQC	Date_2	burdekin	-5.6826e-05	5.82575e-05	-0.975428	0.33266	0.665319	0	Pre-2015	Trend
CHL_QAQC	SEAS_C1	burdekin	0.310857	0.0889119	3.49624	0.000817795	0.00327118	1	Pre-2015	Seasonal
CHL_QAQC	SEAS_C2	burdekin	0.14829	0.0705959	2.10055	0.0392333	0.1177	0	Pre-2015	Seasonal
CHL_QAQC	(Intercept)	burdekin	-0.861249	0.191235	-4.50362	0.000124605	0.000747628	1	Pre-2015-S1	Intercept
CHL_QAQC	SHORT_NAMEBUR2	burdekin	0.172622	0.17528	0.984833	0.333783	0.333783	0	Pre-2015-S1	Sites
CHL_QAQC	SHORT_NAMEBUR4	burdekin	0.651164	0.175261	3.7154	0.000977644	0.00488822	1	Pre-2015-S1	Sites
CHL_QAQC	Date_2	burdekin	-0.000314003	0.000159965	-1.96295	0.0604334	0.120867	0	Pre-2015-S1	Trend
CHL_QAQC	SEAS_C1	burdekin	0.396903	0.142539	2.78452	0.00986388	0.0295917	1	Pre-2015-S1	Seasonal
CHL_QAQC	SEAS_C2	burdekin	0.314211	0.085478	3.67593	0.00108207	0.00488822	1	Pre-2015-S1	Seasonal
CHL_QAQC	(Intercept)	burdekin	-0.818447	0.176334	-4.64146	4.46933e-05	0.00026816	1	Pre-2015-S2	Intercept
CHL_QAQC	SHORT_NAMEBUR2	burdekin	0.0745889	0.182421	0.408883	0.685048	1	0	Pre-2015-S2	Sites
CHL_QAQC	SHORT_NAMEBUR4	burdekin	0.504228	0.182431	2.76394	0.00894461	0.044723	1	Pre-2015-S2	Sites
CHL_QAQC	Date_2	burdekin	-0.000302322	0.000152514	-1.98225	0.0551242	0.165373	0	Pre-2015-S2	Trend
CHL_QAQC	SEAS_C1	burdekin	0.273924	0.109743	2.49605	0.0172764	0.0691055	0	Pre-2015-S2	Seasonal
CHL_QAQC	SEAS_C2	burdekin	-0.0440446	0.10614	-0.414969	0.680628	1	0	Pre-2015-S2	Seasonal
CHL_QAQC	(Intercept)	burdekin	-0.982118	0.191287	-5.13428	1.06887e-05	6.41321e-05	1	Pre-2015-S3	Intercept
CHL_QAQC	SHORT_NAMEBUR2	burdekin	-0.0545499	0.203897	-0.267537	0.790626	1	0	Pre-2015-S3	Sites
CHL_QAQC	SHORT_NAMEBUR4	burdekin	0.327247	0.203852	1.60532	0.117411	0.469643	0	Pre-2015-S3	Sites
CHL_QAQC	Date_2	burdekin	2.38577e-05	0.000175634	0.135838	0.892728	1	0	Pre-2015-S3	Trend
CHL_QAQC	SEAS_C1	burdekin	0.291171	0.130648	2.22866	0.0323565	0.161782	0	Pre-2015-S3	Seasonal
CHL_QAQC	SEAS_C2	burdekin	0.0815324	0.112419	0.725255	0.473117	1	0	Pre-2015-S3	Seasonal
CHL_QAQC	(Intercept)	burdekin	-1.13878	0.0997992	-11.4107	4.9203e-24	4.9203e-23	1	Post-2015	Intercept
CHL_QAQC	PROJECTMMP-JCU	burdekin	-0.0422525	0.0731896	-0.577302	0.56432	0.56432	0	Post-2015	Intercept
CHL_QAQC	SHORT_NAMEBUR10	burdekin	-0.487046	0.107534	-4.52924	9.66239e-06	6.76367e-05	1	Post-2015	Sites
CHL_QAQC	SHORT_NAMEBUR13	burdekin	0.599438	0.109057	5.49656	1.05919e-07	9.53273e-07	1	Post-2015	Sites
CHL_QAQC	SHORT_NAMEBUR2	burdekin	0.136703	0.111536	1.22564	0.221634	0.443267	0	Post-2015	Sites
CHL_QAQC	SHORT_NAMEBUR4	burdekin	0.442447	0.109003	4.05901	6.83007e-05	0.000409804	1	Post-2015	Sites
CHL_QAQC	SHORT_NAMEBUR7	burdekin	0.273806	0.109801	2.49367	0.0133729	0.0534914	0	Post-2015	Sites
CHL_QAQC	Date_2	burdekin	0.000152175	6.82777e-05	2.22877	0.0268313	0.080494	0	Post-2015	Trend
CHL_QAQC	SEAS_C1	burdekin	0.165219	0.0457153	3.61409	0.000372875	0.00186437	1	Post-2015	Seasonal
CHL_QAQC	SEAS_C2	burdekin	0.223215	0.0479179	4.65829	5.49276e-06	4.39421e-05	1	Post-2015	Seasonal
SS_QAQC	(Intercept)	burdekin	-0.111327	0.274526	-0.405523	0.686312	1	0	Pre-2015	Intercept
SS_QAQC	SHORT_NAMEBUR2	burdekin	0.458014	0.255785	1.79062	0.0776175	0.31047	0	Pre-2015	Sites
SS_QAQC	SHORT_NAMEBUR4	burdekin	1.10272	0.255789	4.31107	5.14274e-05	0.000308564	1	Pre-2015	Sites
SS_QAQC	Date_2	burdekin	-0.000215446	0.000111967	-1.92419	0.0583387	0.291693	0	Pre-2015	Trend
SS_QAQC	SEAS_C1	burdekin	0.0764765	0.170883	0.447539	0.655849	1	0	Pre-2015	Seasonal
SS_QAQC	SEAS_C2	burdekin	-0.0589107	0.13568	-0.434187	0.665469	1	0	Pre-2015	Seasonal
SS_QAQC	(Intercept)	burdekin	0.608772	0.443357	1.3731	0.181449	0.362899	0	Pre-2015-S1	Intercept
SS_QAQC	SHORT_NAMEBUR2	burdekin	0.737435	0.406367	1.8147	0.0811246	0.324498	0	Pre-2015-S1	Sites
SS_QAQC	SHORT_NAMEBUR4	burdekin	1.16542	0.406323	2.8682	0.00808479	0.0404239	1	Pre-2015-S1	Sites
SS_QAQC	Date_2	burdekin	-0.00127354	0.00037086	-3.43401	0.00200498	0.0120299	1	Pre-2015-S1	Trend
SS_QAQC	SEAS_C1	burdekin	-0.378099	0.330461	-1.14415	0.262984	0.362899	0	Pre-2015-S1	Seasonal
SS_QAQC	SEAS_C2	burdekin	0.350835	0.198171	1.77036	0.0883935	0.324498	0	Pre-2015-S1	Seasonal
SS_QAQC	(Intercept)	burdekin	-0.391621	0.270694	-1.44673	0.156624	0.626498	0	Pre-2015-S2	Intercept
SS_QAQC	SHORT_NAMEBUR2	burdekin	0.297433	0.280039	1.06211	0.295259	0.885776	0	Pre-2015-S2	Sites
SS_QAQC	SHORT_NAMEBUR4	burdekin	1.04008	0.280054	3.71385	0.000688545	0.00413127	1	Pre-2015-S2	Sites
SS_QAQC	Date_2	burdekin	-0.000196944	0.000234128	-0.841179	0.405801	0.885776	0	Pre-2015-S2	Trend
SS_QAQC	SEAS_C1	burdekin	0.175629	0.168469	1.0425	0.304129	0.885776	0	Pre-2015-S2	Seasonal
SS_QAQC	SEAS_C2	burdekin	-0.510987	0.162937	-3.1361	0.00340315	0.0170158	1	Pre-2015-S2	Seasonal
SS_QAQC	(Intercept)	burdekin	-0.46557	0.367795	-1.26584	0.213932	1	0	Pre-2015-S3	Intercept
SS_QAQC	SHORT_NAMEBUR2	burdekin	0.24582	0.392041	0.627027	0.534711	1	0	Pre-2015-S3	Sites
SS_QAQC	SHORT_NAMEBUR4	burdekin	0.879436	0.391955	2.24372	0.0312785	0.187671	0	Pre-2015-S3	Sites
SS_QAQC	Date_2	burdekin	-6.50412e-05	0.000337699	-0.192601	0.848385	1	0	Pre-2015-S3	Trend
SS_QAQC	SEAS_C1	burdekin	-0.0176239	0.251204	-0.0701579	0.944467	1	0	Pre-2015-S3	Seasonal
SS_QAQC	SEAS_C2	burdekin	-0.155397	0.216153	-0.718923	0.476961	1	0	Pre-2015-S3	Seasonal
SS_QAQC	(Intercept)	burdekin	-0.268984	0.187937	-1.43125	0.153791	0.461374	0	Post-2015	Intercept
SS_QAQC	PROJECTMMP-JCU	burdekin	1.19388	0.13784	8.66132	1.05372e-15	1.05372e-14	1	Post-2015	Intercept
SS_QAQC	SHORT_NAMEBUR10	burdekin	-0.944742	0.202377	-4.66822	5.30635e-06	4.77571e-05	1	Post-2015	Sites
SS_QAQC	SHORT_NAMEBUR13	burdekin	0.882437	0.204244	4.32051	2.36552e-05	0.000189242	1	Post-2015	Sites
SS_QAQC	SHORT_NAMEBUR2	burdekin	0.373974	0.211963	1.76433	0.0790767	0.341761	0	Post-2015	Sites
SS_QAQC	SHORT_NAMEBUR4	burdekin	0.724723	0.205447	3.52754	0.000511372	0.00357961	1	Post-2015	Sites
SS_QAQC	SHORT_NAMEBUR7	burdekin	0.729162	0.206986	3.52276	0.000520164	0.00357961	1	Post-2015	Sites
SS_QAQC	Date_2	burdekin	-0.00013036	0.000127855	-1.01959	0.309053	0.512512	0	Post-2015	Trend
SS_QAQC	SEAS_C1	burdekin	0.0978339	0.0859494	1.13827	0.256256	0.512512	0	Post-2015	Seasonal
SS_QAQC	SEAS_C2	burdekin	0.167421	0.0913994	1.83176	0.0683523	0.341761	0	Post-2015	Seasonal
SECCHI_DEPTH	(Intercept)	burdekin	2.05328	0.123732	16.5945	8.72018e-26	5.23211e-25	1	Pre-2015	Intercept
SECCHI_DEPTH	SHORT_NAMEBUR2	burdekin	-0.12036	0.113869	-1.057	0.294199	0.882596	0	Pre-2015	Sites
SECCHI_DEPTH	SHORT_NAMEBUR4	burdekin	-0.710575	0.112817	-6.29846	2.42169e-08	1.21084e-07	1	Pre-2015	Sites
SECCHI_DEPTH	Date_2	burdekin	1.70111e-05	4.98928e-05	0.340952	0.734175	0.882596	0	Pre-2015	Trend
SECCHI_DEPTH	SEAS_C1	burdekin	-0.152986	0.0748024	-2.04521	0.0446499	0.1786	0	Pre-2015	Seasonal
SECCHI_DEPTH	SEAS_C2	burdekin	0.0619578	0.0606476	1.0216	0.310537	0.882596	0	Pre-2015	Seasonal
SECCHI_DEPTH	(Intercept)	burdekin	1.90716	0.172363	11.0648	6.57601e-11	3.94561e-10	1	Pre-2015-S1	Intercept
SECCHI_DEPTH	SHORT_NAMEBUR2	burdekin	-0.265323	0.161262	-1.64529	0.112946	0.338838	0	Pre-2015-S1	Sites
SECCHI_DEPTH	SHORT_NAMEBUR4	burdekin	-0.70588	0.157287	-4.48786	0.000152755	0.000763774	1	Pre-2015-S1	Sites
SECCHI_DEPTH	Date_2	burdekin	0.000285023	0.000141371	2.01613	0.0551118	0.220447	0	Pre-2015-S1	Trend
SECCHI_DEPTH	SEAS_C1	burdekin	-0.117889	0.125921	-0.936217	0.358488	0.670289	0	Pre-2015-S1	Seasonal
SECCHI_DEPTH	SEAS_C2	burdekin	-0.0775843	0.0788812	-0.983559	0.335145	0.670289	0	Pre-2015-S1	Seasonal
SECCHI_DEPTH	(Intercept)	burdekin	2.00567	0.138105	14.5228	1.26123e-16	7.56735e-16	1	Pre-2015-S2	Intercept
SECCHI_DEPTH	SHORT_NAMEBUR2	burdekin	-0.137001	0.142873	-0.958902	0.344004	0.571203	0	Pre-2015-S2	Sites
SECCHI_DEPTH	SHORT_NAMEBUR4	burdekin	-0.7692	0.14288	-5.38352	4.63442e-06	2.31721e-05	1	Pre-2015-S2	Sites
SECCHI_DEPTH	Date_2	burdekin	0.000129475	0.00011945	1.08393	0.285602	0.571203	0	Pre-2015-S2	Trend
SECCHI_DEPTH	SEAS_C1	burdekin	-0.138299	0.085951	-1.60905	0.116342	0.349025	0	Pre-2015-S2	Seasonal
SECCHI_DEPTH	SEAS_C2	burdekin	0.210117	0.0831288	2.52761	0.0160155	0.0640618	0	Pre-2015-S2	Seasonal
SECCHI_DEPTH	(Intercept)	burdekin	2.03405	0.153392	13.2605	3.28021e-15	1.96812e-14	1	Pre-2015-S3	Intercept
SECCHI_DEPTH	SHORT_NAMEBUR2	burdekin	-0.0181857	0.163504	-0.111225	0.912073	1	0	Pre-2015-S3	Sites
SECCHI_DEPTH	SHORT_NAMEBUR4	burdekin	-0.585412	0.163468	-3.5812	0.00102819	0.00514095	1	Pre-2015-S3	Sites
SECCHI_DEPTH	Date_2	burdekin	-1.64482e-05	0.00014084	-0.116786	0.907697	1	0	Pre-2015-S3	Trend
SECCHI_DEPTH	SEAS_C1	burdekin	-0.12802	0.104766	-1.22195	0.229892	0.919566	0	Pre-2015-S3	Seasonal
SECCHI_DEPTH	SEAS_C2	burdekin	0.101717	0.0901483	1.12833	0.266854	0.919566	0	Pre-2015-S3	Seasonal
SECCHI_DEPTH	(Intercept)	burdekin	2.14122	0.0845567	25.3229	9.51209e-66	9.51209e-65	1	Post-2015	Intercept
SECCHI_DEPTH	PROJECTMMP-JCU	burdekin	-0.393421	0.0630603	-6.23881	2.39364e-09	1.67555e-08	1	Post-2015	Intercept
SECCHI_DEPTH	SHORT_NAMEBUR10	burdekin	0.562049	0.0909473	6.17994	3.28451e-09	1.97071e-08	1	Post-2015	Sites
SECCHI_DEPTH	SHORT_NAMEBUR13	burdekin	-1.0011	0.0954715	-10.4859	5.85151e-21	5.26636e-20	1	Post-2015	Sites
SECCHI_DEPTH	SHORT_NAMEBUR2	burdekin	-0.343517	0.0947941	-3.62382	0.000364149	0.0014566	1	Post-2015	Sites
SECCHI_DEPTH	SHORT_NAMEBUR4	burdekin	-0.588798	0.0926611	-6.35431	1.27945e-09	1.02356e-08	1	Post-2015	Sites
SECCHI_DEPTH	SHORT_NAMEBUR7	burdekin	-0.388682	0.0940108	-4.13444	5.14304e-05	0.000257152	1	Post-2015	Sites
SECCHI_DEPTH	Date_2	burdekin	-0.000108706	5.81291e-05	-1.87007	0.0628654	0.149859	0	Post-2015	Trend
SECCHI_DEPTH	SEAS_C1	burdekin	0.0323669	0.0386976	0.836406	0.403877	0.403877	0	Post-2015	Seasonal
SECCHI_DEPTH	SEAS_C2	burdekin	-0.0811702	0.0411669	-1.97173	0.0499531	0.149859	0	Post-2015	Seasonal
PP_QAQC	(Intercept)	burdekin	-2.78688	0.0976036	-28.553	1.18411e-40	7.10468e-40	1	Pre-2015	Intercept
PP_QAQC	SHORT_NAMEBUR2	burdekin	0.265151	0.0909406	2.91565	0.00474653	0.0142396	1	Pre-2015	Sites
PP_QAQC	SHORT_NAMEBUR4	burdekin	0.602227	0.0909418	6.62211	5.74634e-09	2.87317e-08	1	Pre-2015	Sites
PP_QAQC	Date_2	burdekin	3.55075e-05	3.98081e-05	0.891967	0.375424	0.435375	0	Pre-2015	Trend
PP_QAQC	SEAS_C1	burdekin	0.252629	0.0607547	4.15818	8.84743e-05	0.000353897	1	Pre-2015	Seasonal
PP_QAQC	SEAS_C2	burdekin	0.0599968	0.0482392	1.24374	0.217688	0.435375	0	Pre-2015	Seasonal
PP_QAQC	(Intercept)	burdekin	-2.70105	0.155919	-17.3234	8.47391e-16	5.08435e-15	1	Pre-2015-S1	Intercept
PP_QAQC	SHORT_NAMEBUR2	burdekin	0.252494	0.142911	1.76679	0.0890019	0.192715	0	Pre-2015-S1	Sites
PP_QAQC	SHORT_NAMEBUR4	burdekin	0.669139	0.142896	4.68271	7.76658e-05	0.000388329	1	Pre-2015-S1	Sites
PP_QAQC	Date_2	burdekin	-0.000129326	0.000130424	-0.991585	0.330539	0.330539	0	Pre-2015-S1	Trend
PP_QAQC	SEAS_C1	burdekin	0.224609	0.116217	1.93268	0.0642383	0.192715	0	Pre-2015-S1	Seasonal
PP_QAQC	SEAS_C2	burdekin	0.199756	0.0696927	2.86624	0.00812281	0.0324912	1	Pre-2015-S1	Seasonal
PP_QAQC	(Intercept)	burdekin	-2.53251	0.0980845	-25.8196	8.01079e-25	4.80647e-24	1	Pre-2015-S2	Intercept
PP_QAQC	SHORT_NAMEBUR2	burdekin	0.319538	0.101471	3.14907	0.0032872	0.00986159	1	Pre-2015-S2	Sites
PP_QAQC	SHORT_NAMEBUR4	burdekin	0.575785	0.101476	5.6741	1.895e-06	9.47502e-06	1	Pre-2015-S2	Sites
PP_QAQC	Date_2	burdekin	-0.000186451	8.48351e-05	-2.19781	0.0344786	0.0689573	0	Pre-2015-S2	Trend
PP_QAQC	SEAS_C1	burdekin	0.271378	0.0610438	4.44564	8.05884e-05	0.000322354	1	Pre-2015-S2	Seasonal
PP_QAQC	SEAS_C2	burdekin	-0.104998	0.0590394	-1.77844	0.0837787	0.0837787	0	Pre-2015-S2	Seasonal
PP_QAQC	(Intercept)	burdekin	-2.71963	0.115541	-23.5381	4.81919e-23	2.89152e-22	1	Pre-2015-S3	Intercept
PP_QAQC	SHORT_NAMEBUR2	burdekin	0.169191	0.123158	1.37377	0.178249	0.534747	0	Pre-2015-S3	Sites
PP_QAQC	SHORT_NAMEBUR4	burdekin	0.409537	0.123131	3.32603	0.00207774	0.0103887	1	Pre-2015-S3	Sites
PP_QAQC	Date_2	burdekin	0.000126541	0.000106087	1.19281	0.240968	0.534747	0	Pre-2015-S3	Trend
PP_QAQC	SEAS_C1	burdekin	0.260201	0.0789145	3.29726	0.00224643	0.0103887	1	Pre-2015-S3	Seasonal
PP_QAQC	SEAS_C2	burdekin	0.0138986	0.0679035	0.204681	0.839007	0.839007	0	Pre-2015-S3	Seasonal
PP_QAQC	(Intercept)	burdekin	-2.62334	0.137071	-19.1386	1.20468e-46	1.20468e-45	1	Post-2015	Intercept
PP_QAQC	PROJECTMMP-JCU	burdekin	-0.588879	0.104658	-5.62669	6.31718e-08	5.68546e-07	1	Post-2015	Intercept
PP_QAQC	SHORT_NAMEBUR10	burdekin	-0.458164	0.140581	-3.25907	0.00131881	0.00923165	1	Post-2015	Sites
PP_QAQC	SHORT_NAMEBUR13	burdekin	0.734869	0.151509	4.85034	2.51495e-06	2.01196e-05	1	Post-2015	Sites
PP_QAQC	SHORT_NAMEBUR2	burdekin	0.250153	0.149008	1.67879	0.0947938	0.284382	0	Post-2015	Sites
PP_QAQC	SHORT_NAMEBUR4	burdekin	0.492431	0.151441	3.25164	0.00135193	0.00923165	1	Post-2015	Sites
PP_QAQC	SHORT_NAMEBUR7	burdekin	0.352987	0.151517	2.32969	0.020846	0.0833842	0	Post-2015	Sites
PP_QAQC	Date_2	burdekin	0.000119622	9.66358e-05	1.23787	0.217253	0.434506	0	Post-2015	Trend
PP_QAQC	SEAS_C1	burdekin	0.153087	0.0619063	2.47288	0.0142586	0.0712929	0	Post-2015	Seasonal
PP_QAQC	SEAS_C2	burdekin	-0.0423913	0.0646184	-0.656025	0.512581	0.512581	0	Post-2015	Seasonal
PN_SHIM_QAQC	(Intercept)	burdekin	0.0897475	0.108894	0.824174	0.412809	1	0	Pre-2015	Intercept
PN_SHIM_QAQC	SHORT_NAMEBUR2	burdekin	0.159703	0.0939554	1.69978	0.0938815	0.375526	0	Pre-2015	Sites
PN_SHIM_QAQC	SHORT_NAMEBUR4	burdekin	0.416046	0.0939568	4.42806	3.65768e-05	0.000219461	1	Pre-2015	Sites
PN_SHIM_QAQC	Date_2	burdekin	4.2845e-05	4.53384e-05	0.945006	0.348103	1	0	Pre-2015	Trend
PN_SHIM_QAQC	SEAS_C1	burdekin	0.261492	0.0623275	4.19546	8.30436e-05	0.000415218	1	Pre-2015	Seasonal
PN_SHIM_QAQC	SEAS_C2	burdekin	0.0429708	0.0497349	0.863996	0.390719	1	0	Pre-2015	Seasonal
PN_SHIM_QAQC	(Intercept)	burdekin	0.164044	0.229702	0.714159	0.482992	1	0	Pre-2015-S1	Intercept
PN_SHIM_QAQC	SHORT_NAMEBUR2	burdekin	0.0432943	0.163941	0.264084	0.79429	1	0	Pre-2015-S1	Sites
PN_SHIM_QAQC	SHORT_NAMEBUR4	burdekin	0.382736	0.163942	2.33457	0.0295747	0.177448	0	Pre-2015-S1	Sites
PN_SHIM_QAQC	Date_2	burdekin	-3.26798e-05	0.000202195	-0.161625	0.873146	1	0	Pre-2015-S1	Trend
PN_SHIM_QAQC	SEAS_C1	burdekin	0.310382	0.137223	2.26189	0.0344359	0.177448	0	Pre-2015-S1	Seasonal
PN_SHIM_QAQC	SEAS_C2	burdekin	0.0985502	0.0789562	1.24816	0.225709	0.902837	0	Pre-2015-S1	Seasonal
PN_SHIM_QAQC	(Intercept)	burdekin	0.303265	0.113574	2.67019	0.0113047	0.0452186	1	Pre-2015-S2	Intercept
PN_SHIM_QAQC	SHORT_NAMEBUR2	burdekin	0.251077	0.117495	2.13691	0.0394714	0.118414	0	Pre-2015-S2	Sites
PN_SHIM_QAQC	SHORT_NAMEBUR4	burdekin	0.463679	0.117501	3.94617	0.000352668	0.00211601	1	Pre-2015-S2	Sites
PN_SHIM_QAQC	Date_2	burdekin	-0.000161491	9.82323e-05	-1.64397	0.108889	0.217778	0	Pre-2015-S2	Trend
PN_SHIM_QAQC	SEAS_C1	burdekin	0.25471	0.0706839	3.60351	0.000941567	0.00470783	1	Pre-2015-S2	Seasonal
PN_SHIM_QAQC	SEAS_C2	burdekin	-0.028602	0.068363	-0.418384	0.678152	0.678152	0	Pre-2015-S2	Seasonal
PN_SHIM_QAQC	(Intercept)	burdekin	0.14944	0.132389	1.1288	0.266662	1	0	Pre-2015-S3	Intercept
PN_SHIM_QAQC	SHORT_NAMEBUR2	burdekin	0.129987	0.141116	0.921133	0.363287	1	0	Pre-2015-S3	Sites
PN_SHIM_QAQC	SHORT_NAMEBUR4	burdekin	0.278681	0.141085	1.97527	0.0561657	0.280829	0	Pre-2015-S3	Sites
PN_SHIM_QAQC	Date_2	burdekin	0.000109943	0.000121556	0.904462	0.371934	1	0	Pre-2015-S3	Trend
PN_SHIM_QAQC	SEAS_C1	burdekin	0.286354	0.0904214	3.16689	0.00318864	0.0191318	1	Pre-2015-S3	Seasonal
PN_SHIM_QAQC	SEAS_C2	burdekin	0.0184644	0.0778049	0.237316	0.813795	1	0	Pre-2015-S3	Seasonal
PN_SHIM_QAQC	(Intercept)	burdekin	0.473342	0.10004	4.73151	5.44961e-06	4.25085e-05	1	Post-2015	Intercept
PN_SHIM_QAQC	PROJECTMMP-JCU	burdekin	0.665833	0.119338	5.57937	1.23158e-07	1.23158e-06	1	Post-2015	Intercept
PN_SHIM_QAQC	SHORT_NAMEBUR10	burdekin	-0.477617	0.101392	-4.71059	5.95389e-06	4.25085e-05	1	Post-2015	Sites
PN_SHIM_QAQC	SHORT_NAMEBUR13	burdekin	0.58022	0.122475	4.73747	5.31357e-06	4.25085e-05	1	Post-2015	Sites
PN_SHIM_QAQC	SHORT_NAMEBUR2	burdekin	0.216014	0.114602	1.88491	0.0615443	0.202996	0	Post-2015	Sites
PN_SHIM_QAQC	SHORT_NAMEBUR4	burdekin	0.231082	0.117253	1.97079	0.0507489	0.202996	0	Post-2015	Sites
PN_SHIM_QAQC	SHORT_NAMEBUR7	burdekin	-0.0184707	0.122167	-0.151192	0.880045	0.880045	0	Post-2015	Sites
PN_SHIM_QAQC	Date_2	burdekin	0.000166022	6.91512e-05	2.40086	0.0176897	0.0884483	0	Post-2015	Trend
PN_SHIM_QAQC	SEAS_C1	burdekin	0.216379	0.0453421	4.77215	4.58528e-06	4.12675e-05	1	Post-2015	Seasonal
PN_SHIM_QAQC	SEAS_C2	burdekin	0.0789357	0.0486771	1.62162	0.107168	0.214336	0	Post-2015	Seasonal
NOX_QAQC	(Intercept)	burdekin	-3.38723	0.237434	-14.266	1.54212e-22	9.25275e-22	1	Pre-2015	Intercept
NOX_QAQC	SHORT_NAMEBUR2	burdekin	-0.113877	0.221226	-0.514756	0.608322	1	0	Pre-2015	Sites
NOX_QAQC	SHORT_NAMEBUR4	burdekin	0.352167	0.221229	1.59187	0.115857	0.463428	0	Pre-2015	Sites
NOX_QAQC	Date_2	burdekin	0.000344435	9.68388e-05	3.55678	0.000673388	0.00336694	1	Pre-2015	Trend
NOX_QAQC	SEAS_C1	burdekin	0.231958	0.147794	1.56946	0.120987	0.463428	0	Pre-2015	Seasonal
NOX_QAQC	SEAS_C2	burdekin	0.0641422	0.117349	0.546596	0.58637	1	0	Pre-2015	Seasonal
NOX_QAQC	(Intercept)	burdekin	-3.39096	0.385413	-8.79824	2.84109e-09	1.70465e-08	1	Pre-2015-S1	Intercept
NOX_QAQC	SHORT_NAMEBUR2	burdekin	-0.0762795	0.353258	-0.215932	0.830726	1	0	Pre-2015-S1	Sites
NOX_QAQC	SHORT_NAMEBUR4	burdekin	0.136803	0.35322	0.387303	0.701685	1	0	Pre-2015-S1	Sites
NOX_QAQC	Date_2	burdekin	0.000613074	0.000322391	1.90164	0.0683534	0.341767	0	Pre-2015-S1	Trend
NOX_QAQC	SEAS_C1	burdekin	0.028687	0.287273	0.0998598	0.921222	1	0	Pre-2015-S1	Seasonal
NOX_QAQC	SEAS_C2	burdekin	0.322185	0.172272	1.87022	0.0727528	0.341767	0	Pre-2015-S1	Seasonal
NOX_QAQC	(Intercept)	burdekin	-3.20502	0.250314	-12.804	5.73553e-15	3.44132e-14	1	Pre-2015-S2	Intercept
NOX_QAQC	SHORT_NAMEBUR2	burdekin	-0.242957	0.258956	-0.938216	0.354386	0.399317	0	Pre-2015-S2	Sites
NOX_QAQC	SHORT_NAMEBUR4	burdekin	0.380951	0.258969	1.47103	0.149972	0.399317	0	Pre-2015-S2	Sites
NOX_QAQC	Date_2	burdekin	0.000761316	0.000216501	3.51645	0.00120243	0.00601216	1	Pre-2015-S2	Trend
NOX_QAQC	SEAS_C1	burdekin	0.318141	0.155785	2.04218	0.0485116	0.194046	0	Pre-2015-S2	Seasonal
NOX_QAQC	SEAS_C2	burdekin	-0.231538	0.15067	-1.53672	0.133106	0.399317	0	Pre-2015-S2	Seasonal
NOX_QAQC	(Intercept)	burdekin	-2.88167	0.32646	-8.82705	1.99598e-10	1.19759e-09	1	Pre-2015-S3	Intercept
NOX_QAQC	SHORT_NAMEBUR2	burdekin	0.0888956	0.347981	0.255462	0.799862	1	0	Pre-2015-S3	Sites
NOX_QAQC	SHORT_NAMEBUR4	burdekin	0.462268	0.347904	1.32872	0.192538	0.962689	0	Pre-2015-S3	Sites
NOX_QAQC	Date_2	burdekin	-2.82099e-05	0.000299746	-0.0941128	0.925556	1	0	Pre-2015-S3	Trend
NOX_QAQC	SEAS_C1	burdekin	0.263993	0.222971	1.18398	0.244401	0.977606	0	Pre-2015-S3	Seasonal
NOX_QAQC	SEAS_C2	burdekin	0.041419	0.19186	0.215881	0.830334	1	0	Pre-2015-S3	Seasonal
NOX_QAQC	(Intercept)	burdekin	-2.96463	0.220852	-13.4236	1.66545e-26	1.49891e-25	1	Post-2015	Intercept
NOX_QAQC	SHORT_NAMEBUR10	burdekin	-0.128384	0.223177	-0.575254	0.566091	1	0	Post-2015	Sites
NOX_QAQC	SHORT_NAMEBUR13	burdekin	0.355318	0.275593	1.28928	0.199537	0.997686	0	Post-2015	Sites
NOX_QAQC	SHORT_NAMEBUR2	burdekin	0.147787	0.264365	0.559025	0.577085	1	0	Post-2015	Sites
NOX_QAQC	SHORT_NAMEBUR4	burdekin	0.503669	0.27146	1.85541	0.0657515	0.394509	0	Post-2015	Sites
NOX_QAQC	SHORT_NAMEBUR7	burdekin	-0.0489786	0.275579	-0.17773	0.859206	1	0	Post-2015	Sites
NOX_QAQC	Date_2	burdekin	-0.000124127	0.000143305	-0.866168	0.387958	1	0	Post-2015	Trend
NOX_QAQC	SEAS_C1	burdekin	0.194545	0.0998387	1.94859	0.0534493	0.374145	0	Post-2015	Seasonal
NOX_QAQC	SEAS_C2	burdekin	0.289542	0.104376	2.77402	0.00633365	0.0506692	0	Post-2015	Seasonal
CHL_QAQC	(Intercept)	russ_mull	-1.21652	0.118761	-10.2435	2.02534e-15	1.21521e-14	1	Pre-2015	Intercept
CHL_QAQC	SHORT_NAMERM7	russ_mull	0.0320011	0.102049	0.313586	0.754795	0.754795	0	Pre-2015	Sites
CHL_QAQC	SHORT_NAMERM8	russ_mull	0.375873	0.102053	3.68312	0.000457898	0.00183159	1	Pre-2015	Sites
CHL_QAQC	Date_2	russ_mull	5.70537e-05	4.54233e-05	1.25604	0.213398	0.426796	0	Pre-2015	Trend
CHL_QAQC	SEAS_C1	russ_mull	0.100717	0.0647193	1.55622	0.124298	0.372895	0	Pre-2015	Seasonal
CHL_QAQC	SEAS_C2	russ_mull	0.374569	0.0536534	6.98127	1.53307e-09	7.66533e-09	1	Pre-2015	Seasonal
CHL_QAQC	(Intercept)	russ_mull	-1.25454	0.168819	-7.43129	1.48403e-07	8.90417e-07	1	Pre-2015-S1	Intercept
CHL_QAQC	SHORT_NAMERM7	russ_mull	0.112871	0.133286	0.846834	0.405813	0.915215	0	Pre-2015-S1	Sites
CHL_QAQC	SHORT_NAMERM8	russ_mull	0.483936	0.133283	3.63089	0.00139993	0.00559972	1	Pre-2015-S1	Sites
CHL_QAQC	Date_2	russ_mull	-5.80214e-05	0.000120331	-0.482181	0.634234	0.915215	0	Pre-2015-S1	Trend
CHL_QAQC	SEAS_C1	russ_mull	0.101306	0.0965728	1.04901	0.305072	0.915215	0	Pre-2015-S1	Seasonal
CHL_QAQC	SEAS_C2	russ_mull	0.404581	0.0600126	6.7416	7.0794e-07	3.5397e-06	1	Pre-2015-S1	Seasonal
CHL_QAQC	(Intercept)	russ_mull	-0.851514	0.143092	-5.95083	8.08431e-07	4.85059e-06	1	Pre-2015-S2	Intercept
CHL_QAQC	SHORT_NAMERM7	russ_mull	-0.0185031	0.148127	-0.124913	0.901287	0.901287	0	Pre-2015-S2	Sites
CHL_QAQC	SHORT_NAMERM8	russ_mull	0.306984	0.148129	2.07241	0.0454469	0.181788	0	Pre-2015-S2	Sites
CHL_QAQC	Date_2	russ_mull	-0.000186769	0.000124169	-1.50415	0.141265	0.423795	0	Pre-2015-S2	Trend
CHL_QAQC	SEAS_C1	russ_mull	0.0959892	0.0869657	1.10376	0.277021	0.554042	0	Pre-2015-S2	Seasonal
CHL_QAQC	SEAS_C2	russ_mull	0.307777	0.0873126	3.52501	0.00117399	0.00586994	1	Pre-2015-S2	Seasonal
CHL_QAQC	(Intercept)	russ_mull	-1.29387	0.129251	-10.0105	1.57692e-11	9.46152e-11	1	Pre-2015-S3	Intercept
CHL_QAQC	SHORT_NAMERM7	russ_mull	0.0103794	0.134083	0.0774105	0.938764	0.938764	0	Pre-2015-S3	Sites
CHL_QAQC	SHORT_NAMERM8	russ_mull	0.372789	0.134083	2.78028	0.00890157	0.0356063	1	Pre-2015-S3	Sites
CHL_QAQC	Date_2	russ_mull	0.000251391	0.000124577	2.01795	0.0517865	0.155359	0	Pre-2015-S3	Trend
CHL_QAQC	SEAS_C1	russ_mull	0.129908	0.0900163	1.44316	0.158403	0.316805	0	Pre-2015-S3	Seasonal
CHL_QAQC	SEAS_C2	russ_mull	0.270544	0.0729701	3.7076	0.000765213	0.00382606	1	Pre-2015-S3	Seasonal
CHL_QAQC	(Intercept)	russ_mull	-1.25667	0.110471	-11.3756	2.5844e-22	2.32596e-21	1	Post-2015	Intercept
CHL_QAQC	PROJECTMMP-JCU	russ_mull	0.0793008	0.0795562	0.99679	0.320381	0.961143	0	Post-2015	Intercept
CHL_QAQC	SHORT_NAMERM10	russ_mull	0.712034	0.119452	5.96086	1.5657e-08	1.09599e-07	1	Post-2015	Sites
CHL_QAQC	SHORT_NAMERM3	russ_mull	0.184431	0.121144	1.52241	0.129894	0.519574	0	Post-2015	Sites
CHL_QAQC	SHORT_NAMERM7	russ_mull	0.0987744	0.123832	0.797645	0.426266	0.961143	0	Post-2015	Sites
CHL_QAQC	SHORT_NAMERM8	russ_mull	0.21467	0.120174	1.78633	0.0759508	0.379754	0	Post-2015	Sites
CHL_QAQC	Date_2	russ_mull	0.000150407	7.58218e-05	1.9837	0.0490113	0.294068	0	Post-2015	Trend
CHL_QAQC	SEAS_C1	russ_mull	0.0144703	0.0510621	0.283386	0.77725	0.961143	0	Post-2015	Seasonal
CHL_QAQC	SEAS_C2	russ_mull	0.392998	0.0491996	7.98783	2.6097e-13	2.08776e-12	1	Post-2015	Seasonal
SS_QAQC	(Intercept)	russ_mull	-0.156765	0.214124	-0.732121	0.46661	1	0	Pre-2015	Intercept
SS_QAQC	SHORT_NAMERM7	russ_mull	-0.274139	0.183993	-1.48995	0.140862	0.704312	0	Pre-2015	Sites
SS_QAQC	SHORT_NAMERM8	russ_mull	0.448314	0.184	2.43648	0.0174546	0.104728	0	Pre-2015	Sites
SS_QAQC	Date_2	russ_mull	-6.02108e-05	8.18977e-05	-0.735196	0.464749	1	0	Pre-2015	Trend
SS_QAQC	SEAS_C1	russ_mull	-0.0580633	0.116688	-0.497594	0.620376	1	0	Pre-2015	Seasonal
SS_QAQC	SEAS_C2	russ_mull	0.0287952	0.0967366	0.297666	0.766866	1	0	Pre-2015	Seasonal
SS_QAQC	(Intercept)	russ_mull	0.364622	0.356823	1.02186	0.317477	0.790623	0	Pre-2015-S1	Intercept
SS_QAQC	SHORT_NAMERM7	russ_mull	-0.280228	0.281718	-0.99471	0.330228	0.790623	0	Pre-2015-S1	Sites
SS_QAQC	SHORT_NAMERM8	russ_mull	0.442157	0.281712	1.56954	0.13018	0.650899	0	Pre-2015-S1	Sites
SS_QAQC	Date_2	russ_mull	-0.000650858	0.000254336	-2.55904	0.0175424	0.105254	0	Pre-2015-S1	Trend
SS_QAQC	SEAS_C1	russ_mull	-0.233941	0.20412	-1.14609	0.263541	0.790623	0	Pre-2015-S1	Seasonal
SS_QAQC	SEAS_C2	russ_mull	0.171531	0.126845	1.35229	0.189431	0.757723	0	Pre-2015-S1	Seasonal
SS_QAQC	(Intercept)	russ_mull	-0.36212	0.246842	-1.46701	0.151055	0.9059	0	Pre-2015-S2	Intercept
SS_QAQC	SHORT_NAMERM7	russ_mull	-0.319286	0.255528	-1.24951	0.21954	0.9059	0	Pre-2015-S2	Sites
SS_QAQC	SHORT_NAMERM8	russ_mull	0.374935	0.255531	1.46728	0.150983	0.9059	0	Pre-2015-S2	Sites
SS_QAQC	Date_2	russ_mull	0.00011095	0.000214199	0.517976	0.607644	1	0	Pre-2015-S2	Trend
SS_QAQC	SEAS_C1	russ_mull	-0.0585841	0.150021	-0.390506	0.698464	1	0	Pre-2015-S2	Seasonal
SS_QAQC	SEAS_C2	russ_mull	-0.117345	0.15062	-0.779085	0.441021	1	0	Pre-2015-S2	Seasonal
SS_QAQC	(Intercept)	russ_mull	-0.237976	0.260304	-0.914221	0.367233	1	0	Pre-2015-S3	Intercept
SS_QAQC	SHORT_NAMERM7	russ_mull	-0.59646	0.270035	-2.20882	0.034241	0.205446	0	Pre-2015-S3	Sites
SS_QAQC	SHORT_NAMERM8	russ_mull	0.281883	0.270037	1.04387	0.304134	1	0	Pre-2015-S3	Sites
SS_QAQC	Date_2	russ_mull	2.87562e-05	0.000250892	0.114616	0.909444	1	0	Pre-2015-S3	Trend
SS_QAQC	SEAS_C1	russ_mull	-0.0595374	0.181288	-0.328413	0.744674	1	0	Pre-2015-S3	Seasonal
SS_QAQC	SEAS_C2	russ_mull	-0.0354632	0.146958	-0.241315	0.810804	1	0	Pre-2015-S3	Seasonal
SS_QAQC	(Intercept)	russ_mull	-0.411765	0.179029	-2.29999	0.0227572	0.0682717	0	Post-2015	Intercept
SS_QAQC	PROJECTMMP-JCU	russ_mull	1.10092	0.129678	8.48966	1.42732e-14	1.28459e-13	1	Post-2015	Intercept
SS_QAQC	SHORT_NAMERM10	russ_mull	1.27785	0.193975	6.58773	6.30032e-10	5.04025e-09	1	Post-2015	Sites
SS_QAQC	SHORT_NAMERM3	russ_mull	0.372611	0.196392	1.89728	0.0596155	0.119231	0	Post-2015	Sites
SS_QAQC	SHORT_NAMERM7	russ_mull	0.182368	0.200678	0.908759	0.364861	0.364861	0	Post-2015	Sites
SS_QAQC	SHORT_NAMERM8	russ_mull	0.688011	0.194815	3.53161	0.000541569	0.00324941	1	Post-2015	Sites
SS_QAQC	Date_2	russ_mull	-0.000336468	0.000122948	-2.73667	0.00691763	0.0345882	1	Post-2015	Trend
SS_QAQC	SEAS_C1	russ_mull	-0.215344	0.0828072	-2.60055	0.0101907	0.0407628	1	Post-2015	Seasonal
SS_QAQC	SEAS_C2	russ_mull	0.348589	0.0798715	4.36437	2.29429e-05	0.0001606	1	Post-2015	Seasonal
SECCHI_DEPTH	(Intercept)	russ_mull	2.35528	0.149743	15.7288	5.17695e-24	3.10617e-23	1	Pre-2015	Intercept
SECCHI_DEPTH	SHORT_NAMERM7	russ_mull	0.0321918	0.128335	0.250841	0.802716	1	0	Pre-2015	Sites
SECCHI_DEPTH	SHORT_NAMERM8	russ_mull	-0.44612	0.126065	-3.5388	0.000741823	0.00370911	1	Pre-2015	Sites
SECCHI_DEPTH	Date_2	russ_mull	-0.000117408	5.81073e-05	-2.02054	0.047388	0.189552	0	Pre-2015	Trend
SECCHI_DEPTH	SEAS_C1	russ_mull	-0.0104812	0.0811757	-0.129117	0.897657	1	0	Pre-2015	Seasonal
SECCHI_DEPTH	SEAS_C2	russ_mull	-0.0488672	0.0669334	-0.730088	0.46792	1	0	Pre-2015	Seasonal
SECCHI_DEPTH	(Intercept)	russ_mull	2.49761	0.389949	6.40495	1.91384e-06	1.1483e-05	1	Pre-2015-S1	Intercept
SECCHI_DEPTH	SHORT_NAMERM7	russ_mull	-0.0404953	0.292673	-0.138364	0.891212	1	0	Pre-2015-S1	Sites
SECCHI_DEPTH	SHORT_NAMERM8	russ_mull	-0.474851	0.292784	-1.62184	0.119082	0.595408	0	Pre-2015-S1	Sites
SECCHI_DEPTH	Date_2	russ_mull	-0.000201677	0.000288672	-0.698637	0.492099	1	0	Pre-2015-S1	Trend
SECCHI_DEPTH	SEAS_C1	russ_mull	0.0557627	0.215788	0.258415	0.798489	1	0	Pre-2015-S1	Seasonal
SECCHI_DEPTH	SEAS_C2	russ_mull	-0.117443	0.132947	-0.88338	0.386583	1	0	Pre-2015-S1	Seasonal
SECCHI_DEPTH	(Intercept)	russ_mull	2.0442	0.12026	16.9982	1.73119e-18	1.03871e-17	1	Pre-2015-S2	Intercept
SECCHI_DEPTH	SHORT_NAMERM7	russ_mull	0.0189305	0.126485	0.149666	0.881888	1	0	Pre-2015-S2	Sites
SECCHI_DEPTH	SHORT_NAMERM8	russ_mull	-0.495679	0.123977	-3.99814	0.000313885	0.00156943	1	Pre-2015-S2	Sites
SECCHI_DEPTH	Date_2	russ_mull	4.97237e-05	0.00010468	0.475005	0.637734	1	0	Pre-2015-S2	Trend
SECCHI_DEPTH	SEAS_C1	russ_mull	-0.0463444	0.074474	-0.62229	0.537785	1	0	Pre-2015-S2	Seasonal
SECCHI_DEPTH	SEAS_C2	russ_mull	0.0652487	0.0734371	0.888498	0.380339	1	0	Pre-2015-S2	Seasonal
SECCHI_DEPTH	(Intercept)	russ_mull	2.31445	0.185936	12.4476	5.16139e-14	3.09683e-13	1	Pre-2015-S3	Intercept
SECCHI_DEPTH	SHORT_NAMERM7	russ_mull	0.0777138	0.192887	0.402899	0.689621	1	0	Pre-2015-S3	Sites
SECCHI_DEPTH	SHORT_NAMERM8	russ_mull	-0.526344	0.192888	-2.72876	0.010112	0.0505602	0	Pre-2015-S3	Sites
SECCHI_DEPTH	Date_2	russ_mull	-0.000221932	0.000179212	-1.23838	0.224314	0.897258	0	Pre-2015-S3	Trend
SECCHI_DEPTH	SEAS_C1	russ_mull	0.0358349	0.129494	0.276729	0.783714	1	0	Pre-2015-S3	Seasonal
SECCHI_DEPTH	SEAS_C2	russ_mull	-0.000622047	0.104972	-0.00592582	0.995308	1	0	Pre-2015-S3	Seasonal
SECCHI_DEPTH	(Intercept)	russ_mull	2.16631	0.144889	14.9516	1.87422e-31	1.68679e-30	1	Post-2015	Intercept
SECCHI_DEPTH	PROJECTMMP-JCU	russ_mull	-0.532967	0.104695	-5.09068	1.0612e-06	7.4284e-06	1	Post-2015	Intercept
SECCHI_DEPTH	SHORT_NAMERM10	russ_mull	-0.937041	0.152702	-6.1364	7.26698e-09	5.81358e-08	1	Post-2015	Sites
SECCHI_DEPTH	SHORT_NAMERM3	russ_mull	-0.0824136	0.154816	-0.532331	0.59529	1	0	Post-2015	Sites
SECCHI_DEPTH	SHORT_NAMERM7	russ_mull	0.00441085	0.159751	0.0276107	0.97801	1	0	Post-2015	Sites
SECCHI_DEPTH	SHORT_NAMERM8	russ_mull	-0.332879	0.154479	-2.15485	0.0327806	0.163903	0	Post-2015	Sites
SECCHI_DEPTH	Date_2	russ_mull	-2.64075e-05	0.000101307	-0.260667	0.794709	1	0	Post-2015	Trend
SECCHI_DEPTH	SEAS_C1	russ_mull	0.327062	0.066557	4.91401	2.32555e-06	1.39533e-05	1	Post-2015	Seasonal
SECCHI_DEPTH	SEAS_C2	russ_mull	-0.0938616	0.0622851	-1.50697	0.133937	0.535746	0	Post-2015	Seasonal
PP_QAQC	(Intercept)	russ_mull	-2.82515	0.0750783	-37.6294	2.95659e-47	1.77396e-46	1	Pre-2015	Intercept
PP_QAQC	SHORT_NAMERM7	russ_mull	0.00118337	0.0645134	0.0183431	0.985419	0.985419	0	Pre-2015	Sites
PP_QAQC	SHORT_NAMERM8	russ_mull	0.278712	0.0645161	4.32004	5.20272e-05	0.000208109	1	Pre-2015	Sites
PP_QAQC	Date_2	russ_mull	6.83583e-05	2.87158e-05	2.38051	0.0200969	0.0602908	0	Pre-2015	Trend
PP_QAQC	SEAS_C1	russ_mull	0.0819118	0.0409144	2.00203	0.0492723	0.0985446	0	Pre-2015	Seasonal
PP_QAQC	SEAS_C2	russ_mull	0.187803	0.0339187	5.53685	5.37092e-07	2.68546e-06	1	Pre-2015	Seasonal
PP_QAQC	(Intercept)	russ_mull	-2.84606	0.159685	-17.8229	5.86851e-15	3.52111e-14	1	Pre-2015-S1	Intercept
PP_QAQC	SHORT_NAMERM7	russ_mull	0.015295	0.126075	0.121317	0.904494	1	0	Pre-2015-S1	Sites
PP_QAQC	SHORT_NAMERM8	russ_mull	0.314224	0.126072	2.49242	0.020331	0.081324	0	Pre-2015-S1	Sites
PP_QAQC	Date_2	russ_mull	4.89797e-05	0.000113821	0.430323	0.670966	1	0	Pre-2015-S1	Trend
PP_QAQC	SEAS_C1	russ_mull	0.0963138	0.0913478	1.05436	0.302667	0.908001	0	Pre-2015-S1	Seasonal
PP_QAQC	SEAS_C2	russ_mull	0.230567	0.0567657	4.06173	0.000482541	0.00241271	1	Pre-2015-S1	Seasonal
PP_QAQC	(Intercept)	russ_mull	-2.61172	0.0770701	-33.8877	6.573e-29	3.9438e-28	1	Pre-2015-S2	Intercept
PP_QAQC	SHORT_NAMERM7	russ_mull	0.008327	0.0797822	0.104372	0.917454	1	0	Pre-2015-S2	Sites
PP_QAQC	SHORT_NAMERM8	russ_mull	0.259668	0.0797831	3.25467	0.00247344	0.0123672	1	Pre-2015-S2	Sites
PP_QAQC	Date_2	russ_mull	-3.58272e-05	6.68782e-05	-0.535708	0.595455	1	0	Pre-2015-S2	Trend
PP_QAQC	SEAS_C1	russ_mull	0.0787599	0.0468403	1.68146	0.101331	0.303994	0	Pre-2015-S2	Seasonal
PP_QAQC	SEAS_C2	russ_mull	0.130497	0.0470271	2.77493	0.00870009	0.0348003	1	Pre-2015-S2	Seasonal
PP_QAQC	(Intercept)	russ_mull	-2.78346	0.0949442	-29.3168	3.29425e-25	1.97655e-24	1	Pre-2015-S3	Intercept
PP_QAQC	SHORT_NAMERM7	russ_mull	-0.0321275	0.0984936	-0.326189	0.746341	0.746341	0	Pre-2015-S3	Sites
PP_QAQC	SHORT_NAMERM8	russ_mull	0.264633	0.0984943	2.68679	0.0112096	0.0448384	1	Pre-2015-S3	Sites
PP_QAQC	Date_2	russ_mull	0.000136214	9.1511e-05	1.4885	0.146115	0.438344	0	Pre-2015-S3	Trend
PP_QAQC	SEAS_C1	russ_mull	0.0925682	0.0661237	1.39992	0.170867	0.438344	0	Pre-2015-S3	Seasonal
PP_QAQC	SEAS_C2	russ_mull	0.152896	0.053602	2.85244	0.00743229	0.0371615	1	Pre-2015-S3	Seasonal
PP_QAQC	(Intercept)	russ_mull	-2.78568	0.183309	-15.1967	2.42481e-31	2.18233e-30	1	Post-2015	Intercept
PP_QAQC	PROJECTMMP-JCU	russ_mull	-0.716486	0.151632	-4.72515	5.56588e-06	4.45271e-05	1	Post-2015	Intercept
PP_QAQC	SHORT_NAMERM10	russ_mull	0.7435	0.198842	3.73916	0.00026903	0.00188321	1	Post-2015	Sites
PP_QAQC	SHORT_NAMERM3	russ_mull	-0.0109882	0.200365	-0.0548412	0.956344	1	0	Post-2015	Sites
PP_QAQC	SHORT_NAMERM7	russ_mull	0.214939	0.20312	1.05819	0.291805	1	0	Post-2015	Sites
PP_QAQC	SHORT_NAMERM8	russ_mull	0.0830258	0.199893	0.415352	0.678525	1	0	Post-2015	Sites
PP_QAQC	Date_2	russ_mull	0.000154349	0.00013554	1.13877	0.256757	1	0	Post-2015	Trend
PP_QAQC	SEAS_C1	russ_mull	0.262121	0.092747	2.82619	0.00540539	0.0324323	1	Post-2015	Seasonal
PP_QAQC	SEAS_C2	russ_mull	0.17912	0.0839447	2.13379	0.034616	0.17308	0	Post-2015	Seasonal
PN_SHIM_QAQC	(Intercept)	russ_mull	-0.0302671	0.0841342	-0.359748	0.72022	1	0	Pre-2015	Intercept
PN_SHIM_QAQC	SHORT_NAMERM7	russ_mull	0.0154842	0.0681795	0.22711	0.821062	1	0	Pre-2015	Sites
PN_SHIM_QAQC	SHORT_NAMERM8	russ_mull	0.220042	0.0681807	3.22733	0.0019714	0.00985698	1	Pre-2015	Sites
PN_SHIM_QAQC	Date_2	russ_mull	8.01341e-05	3.35158e-05	2.39094	0.0197572	0.0592716	0	Pre-2015	Trend
PN_SHIM_QAQC	SEAS_C1	russ_mull	0.110737	0.0437086	2.53354	0.0137516	0.0550066	0	Pre-2015	Seasonal
PN_SHIM_QAQC	SEAS_C2	russ_mull	0.179353	0.0361242	4.96491	5.3873e-06	3.23238e-05	1	Pre-2015	Seasonal
PN_SHIM_QAQC	(Intercept)	russ_mull	0.29715	0.184817	1.60781	0.124367	0.344616	0	Pre-2015-S1	Intercept
PN_SHIM_QAQC	SHORT_NAMERM7	russ_mull	-0.0514951	0.114979	-0.447865	0.659316	0.659316	0	Pre-2015-S1	Sites
PN_SHIM_QAQC	SHORT_NAMERM8	russ_mull	0.189992	0.114976	1.65245	0.114872	0.344616	0	Pre-2015-S1	Sites
PN_SHIM_QAQC	Date_2	russ_mull	-0.000275312	0.000145718	-1.88934	0.0742051	0.296821	0	Pre-2015-S1	Trend
PN_SHIM_QAQC	SEAS_C1	russ_mull	0.246959	0.0903747	2.73262	0.0132237	0.0661184	0	Pre-2015-S1	Seasonal
PN_SHIM_QAQC	SEAS_C2	russ_mull	0.173305	0.0533587	3.24793	0.00423337	0.0254002	1	Pre-2015-S1	Seasonal
PN_SHIM_QAQC	(Intercept)	russ_mull	0.255822	0.0677277	3.77721	0.000574447	0.00344668	1	Pre-2015-S2	Intercept
PN_SHIM_QAQC	SHORT_NAMERM7	russ_mull	0.040383	0.0701111	0.575985	0.568209	0.568209	0	Pre-2015-S2	Sites
PN_SHIM_QAQC	SHORT_NAMERM8	russ_mull	0.209883	0.0701119	2.99354	0.00496029	0.0198412	1	Pre-2015-S2	Sites
PN_SHIM_QAQC	Date_2	russ_mull	-7.88601e-05	5.87713e-05	-1.34181	0.188059	0.564177	0	Pre-2015-S2	Trend
PN_SHIM_QAQC	SEAS_C1	russ_mull	0.0488328	0.0411624	1.18635	0.243256	0.564177	0	Pre-2015-S2	Seasonal
PN_SHIM_QAQC	SEAS_C2	russ_mull	0.155397	0.0413266	3.76022	0.000603108	0.00344668	1	Pre-2015-S2	Seasonal
PN_SHIM_QAQC	(Intercept)	russ_mull	-0.049901	0.083497	-0.597638	0.554161	1	0	Pre-2015-S3	Intercept
PN_SHIM_QAQC	SHORT_NAMERM7	russ_mull	-0.0568251	0.0866185	-0.656039	0.516347	1	0	Pre-2015-S3	Sites
PN_SHIM_QAQC	SHORT_NAMERM8	russ_mull	0.206128	0.086619	2.37971	0.0232613	0.0697838	0	Pre-2015-S3	Sites
PN_SHIM_QAQC	Date_2	russ_mull	0.000218211	8.04777e-05	2.71145	0.010552	0.0527598	0	Pre-2015-S3	Trend
PN_SHIM_QAQC	SEAS_C1	russ_mull	0.154931	0.0581513	2.66428	0.0118429	0.0527598	0	Pre-2015-S3	Seasonal
PN_SHIM_QAQC	SEAS_C2	russ_mull	0.16914	0.0471393	3.58808	0.00106488	0.00638929	1	Pre-2015-S3	Seasonal
PN_SHIM_QAQC	(Intercept)	russ_mull	0.6762	0.107213	6.30709	5.23657e-09	4.71292e-08	1	Post-2015	Intercept
PN_SHIM_QAQC	PROJECTMMP-JCU	russ_mull	0.17164	0.140202	1.22423	0.223325	1	0	Post-2015	Intercept
PN_SHIM_QAQC	SHORT_NAMERM10	russ_mull	0.334611	0.11762	2.84484	0.00524695	0.0367286	1	Post-2015	Sites
PN_SHIM_QAQC	SHORT_NAMERM3	russ_mull	0.13315	0.118826	1.12054	0.264777	1	0	Post-2015	Sites
PN_SHIM_QAQC	SHORT_NAMERM7	russ_mull	-0.0185884	0.116586	-0.15944	0.873597	1	0	Post-2015	Sites
PN_SHIM_QAQC	SHORT_NAMERM8	russ_mull	0.0474603	0.118826	0.399409	0.69032	1	0	Post-2015	Sites
PN_SHIM_QAQC	Date_2	russ_mull	-5.9541e-05	8.18109e-05	-0.727789	0.468197	1	0	Post-2015	Trend
PN_SHIM_QAQC	SEAS_C1	russ_mull	0.195444	0.0607626	3.21653	0.0016782	0.0134256	1	Post-2015	Seasonal
PN_SHIM_QAQC	SEAS_C2	russ_mull	0.0513669	0.0516053	0.99538	0.321606	1	0	Post-2015	Seasonal
NOX_QAQC	(Intercept)	russ_mull	-3.30852	0.246219	-13.4373	1.09302e-20	6.55812e-20	1	Pre-2015	Intercept
NOX_QAQC	SHORT_NAMERM7	russ_mull	-0.17447	0.208635	-0.836246	0.405989	1	0	Pre-2015	Sites
NOX_QAQC	SHORT_NAMERM8	russ_mull	0.186522	0.209814	0.888989	0.37719	1	0	Pre-2015	Sites
NOX_QAQC	Date_2	russ_mull	0.000338798	9.47973e-05	3.57392	0.000657654	0.00328827	1	Pre-2015	Trend
NOX_QAQC	SEAS_C1	russ_mull	0.285945	0.133684	2.13896	0.0360867	0.144347	0	Pre-2015	Seasonal
NOX_QAQC	SEAS_C2	russ_mull	0.0731376	0.109905	0.665465	0.508038	1	0	Pre-2015	Seasonal
NOX_QAQC	(Intercept)	russ_mull	-3.59319	0.402425	-8.92884	9.09549e-09	5.4573e-08	1	Pre-2015-S1	Intercept
NOX_QAQC	SHORT_NAMERM7	russ_mull	0.115907	0.310283	0.373552	0.712313	0.712313	0	Pre-2015-S1	Sites
NOX_QAQC	SHORT_NAMERM8	russ_mull	0.405864	0.310682	1.30636	0.204922	0.409844	0	Pre-2015-S1	Sites
NOX_QAQC	Date_2	russ_mull	0.000580451	0.000288704	2.01054	0.0567893	0.262058	0	Pre-2015-S1	Trend
NOX_QAQC	SEAS_C1	russ_mull	0.398281	0.230898	1.72493	0.0985635	0.295691	0	Pre-2015-S1	Seasonal
NOX_QAQC	SEAS_C2	russ_mull	0.288385	0.140638	2.05054	0.0524115	0.262058	0	Pre-2015-S1	Seasonal
NOX_QAQC	(Intercept)	russ_mull	-2.60466	0.273026	-9.53998	2.15285e-11	1.29171e-10	1	Pre-2015-S2	Intercept
NOX_QAQC	SHORT_NAMERM7	russ_mull	-0.366583	0.282634	-1.29703	0.202873	0.690333	0	Pre-2015-S2	Sites
NOX_QAQC	SHORT_NAMERM8	russ_mull	0.115582	0.282637	0.40894	0.685006	1	0	Pre-2015-S2	Sites
NOX_QAQC	Date_2	russ_mull	0.000329698	0.00023692	1.3916	0.172583	0.690333	0	Pre-2015-S2	Trend
NOX_QAQC	SEAS_C1	russ_mull	0.345141	0.165935	2.07998	0.044707	0.223535	0	Pre-2015-S2	Seasonal
NOX_QAQC	SEAS_C2	russ_mull	0.00890283	0.166597	0.0534394	0.957677	1	0	Pre-2015-S2	Seasonal
NOX_QAQC	(Intercept)	russ_mull	-2.8764	0.27441	-10.4821	4.91426e-12	2.94855e-11	1	Pre-2015-S3	Intercept
NOX_QAQC	SHORT_NAMERM7	russ_mull	-0.0505963	0.284668	-0.177738	0.860015	1	0	Pre-2015-S3	Sites
NOX_QAQC	SHORT_NAMERM8	russ_mull	0.49462	0.28467	1.73752	0.0916215	0.366486	0	Pre-2015-S3	Sites
NOX_QAQC	Date_2	russ_mull	-7.96789e-05	0.000264487	-0.301258	0.765108	1	0	Pre-2015-S3	Trend
NOX_QAQC	SEAS_C1	russ_mull	0.448365	0.191112	2.34609	0.0251292	0.125646	0	Pre-2015-S3	Seasonal
NOX_QAQC	SEAS_C2	russ_mull	-0.0743205	0.154921	-0.47973	0.634583	1	0	Pre-2015-S3	Seasonal
NOX_QAQC	(Intercept)	russ_mull	-2.82404	0.263555	-10.7152	1.36231e-18	1.08985e-17	1	Post-2015	Intercept
NOX_QAQC	SHORT_NAMERM10	russ_mull	0.749338	0.29552	2.53566	0.0126823	0.076094	0	Post-2015	Sites
NOX_QAQC	SHORT_NAMERM3	russ_mull	-0.3749	0.299001	-1.25384	0.212657	0.906192	0	Post-2015	Sites
NOX_QAQC	SHORT_NAMERM7	russ_mull	-0.133499	0.292548	-0.456331	0.649086	1	0	Post-2015	Sites
NOX_QAQC	SHORT_NAMERM8	russ_mull	0.279024	0.299001	0.933186	0.352845	1	0	Post-2015	Sites
NOX_QAQC	Date_2	russ_mull	5.24147e-05	0.000201124	0.260608	0.7949	1	0	Post-2015	Trend
NOX_QAQC	SEAS_C1	russ_mull	-0.202623	0.15056	-1.3458	0.181238	0.906192	0	Post-2015	Seasonal
NOX_QAQC	SEAS_C2	russ_mull	0.441387	0.129072	3.4197	0.00089103	0.00623721	1	Post-2015	Seasonal
CHL_QAQC	(Intercept)	wtsndys	-0.668455	0.108297	-6.17243	4.23796e-08	2.54278e-07	1	Pre-2015	Intercept
CHL_QAQC	SHORT_NAMEWHI1	wtsndys	-0.185971	0.0991211	-1.8762	0.0649205	0.194761	0	Pre-2015	Sites
CHL_QAQC	SHORT_NAMEWHI4	wtsndys	0.0797977	0.1043	0.765079	0.446872	0.566836	0	Pre-2015	Sites
CHL_QAQC	Date_2	wtsndys	4.99577e-05	4.62049e-05	1.08122	0.283418	0.566836	0	Pre-2015	Trend
CHL_QAQC	SEAS_C1	wtsndys	0.195749	0.0648773	3.01722	0.00358723	0.0143489	1	Pre-2015	Seasonal
CHL_QAQC	SEAS_C2	wtsndys	0.256695	0.0600484	4.27481	6.10704e-05	0.000305352	1	Pre-2015	Seasonal
CHL_QAQC	(Intercept)	wtsndys	-0.799663	0.179605	-4.45235	0.000182302	0.00109381	1	Pre-2015-S1	Intercept
CHL_QAQC	SHORT_NAMEWHI1	wtsndys	-0.0987595	0.160434	-0.615578	0.544217	1	0	Pre-2015-S1	Sites
CHL_QAQC	SHORT_NAMEWHI4	wtsndys	0.183516	0.189137	0.970283	0.341999	1	0	Pre-2015-S1	Sites
CHL_QAQC	Date_2	wtsndys	4.33821e-05	0.000162459	0.267034	0.791823	1	0	Pre-2015-S1	Trend
CHL_QAQC	SEAS_C1	wtsndys	0.256842	0.119026	2.15787	0.0416199	0.2081	0	Pre-2015-S1	Seasonal
CHL_QAQC	SEAS_C2	wtsndys	0.143253	0.108773	1.31699	0.200812	0.803248	0	Pre-2015-S1	Seasonal
CHL_QAQC	(Intercept)	wtsndys	-0.432732	0.1248	-3.46739	0.00137871	0.00827228	1	Pre-2015-S2	Intercept
CHL_QAQC	SHORT_NAMEWHI1	wtsndys	-0.260909	0.129309	-2.01772	0.0511219	0.204488	0	Pre-2015-S2	Sites
CHL_QAQC	SHORT_NAMEWHI4	wtsndys	0.013912	0.129308	0.107588	0.91492	0.924094	0	Pre-2015-S2	Sites
CHL_QAQC	Date_2	wtsndys	-8.06053e-05	0.000108424	-0.743428	0.462047	0.924094	0	Pre-2015-S2	Trend
CHL_QAQC	SEAS_C1	wtsndys	0.15595	0.0786802	1.98207	0.0551451	0.204488	0	Pre-2015-S2	Seasonal
CHL_QAQC	SEAS_C2	wtsndys	0.255958	0.0752339	3.40217	0.00165188	0.00827228	1	Pre-2015-S2	Seasonal
CHL_QAQC	(Intercept)	wtsndys	-0.489948	0.107486	-4.55823	6.73785e-05	0.000399972	1	Pre-2015-S3	Intercept
CHL_QAQC	SHORT_NAMEWHI1	wtsndys	-0.293633	0.110808	-2.64993	0.0122637	0.0490546	1	Pre-2015-S3	Sites
CHL_QAQC	SHORT_NAMEWHI4	wtsndys	0.0130541	0.110808	0.117808	0.906934	1	0	Pre-2015-S3	Sites
CHL_QAQC	Date_2	wtsndys	2.53429e-05	0.000100428	0.252349	0.802337	1	0	Pre-2015-S3	Trend
CHL_QAQC	SEAS_C1	wtsndys	0.143286	0.0718081	1.9954	0.054309	0.162927	0	Pre-2015-S3	Seasonal
CHL_QAQC	SEAS_C2	wtsndys	0.298301	0.0653895	4.5619	6.6662e-05	0.000399972	1	Pre-2015-S3	Seasonal
CHL_QAQC	(Intercept)	wtsndys	-0.788871	0.116257	-6.78555	7.76426e-10	6.21141e-09	1	Post-2015	Intercept
CHL_QAQC	SHORT_NAMEWHI4	wtsndys	0.248498	0.128382	1.93562	0.0556833	0.213397	0	Post-2015	Sites
CHL_QAQC	SHORT_NAMEWHI5	wtsndys	0.200599	0.128381	1.56252	0.121263	0.242526	0	Post-2015	Sites
CHL_QAQC	SHORT_NAMEWHI6	wtsndys	0.583178	0.128382	4.54254	1.52849e-05	0.000106994	1	Post-2015	Sites
CHL_QAQC	SHORT_NAMEWHI7	wtsndys	0.442395	0.128382	3.44594	0.000827621	0.00413811	1	Post-2015	Sites
CHL_QAQC	Date_2	wtsndys	-3.00585e-05	9.00191e-05	-0.333912	0.739131	0.739131	0	Post-2015	Trend
CHL_QAQC	SEAS_C1	wtsndys	0.119805	0.0612892	1.95475	0.0533493	0.213397	0	Post-2015	Seasonal
CHL_QAQC	SEAS_C2	wtsndys	0.288999	0.0652667	4.42797	2.3935e-05	0.00014361	1	Post-2015	Seasonal
SS_QAQC	(Intercept)	wtsndys	0.381663	0.216752	1.76083	0.0827639	0.331056	0	Pre-2015	Intercept
SS_QAQC	SHORT_NAMEWHI1	wtsndys	-0.390341	0.198387	-1.96757	0.0531978	0.319187	0	Pre-2015	Sites
SS_QAQC	SHORT_NAMEWHI4	wtsndys	0.294262	0.208753	1.40962	0.163209	0.489628	0	Pre-2015	Sites
SS_QAQC	Date_2	wtsndys	0.000181926	9.24775e-05	1.96725	0.0532354	0.319187	0	Pre-2015	Trend
SS_QAQC	SEAS_C1	wtsndys	0.101116	0.12985	0.778713	0.43885	0.877701	0	Pre-2015	Seasonal
SS_QAQC	SEAS_C2	wtsndys	-0.00866685	0.120185	-0.0721128	0.942724	0.942724	0	Pre-2015	Seasonal
SS_QAQC	(Intercept)	wtsndys	0.266593	0.307016	0.868336	0.394181	1	0	Pre-2015-S1	Intercept
SS_QAQC	SHORT_NAMEWHI1	wtsndys	-0.356731	0.274245	-1.30077	0.206218	1	0	Pre-2015-S1	Sites
SS_QAQC	SHORT_NAMEWHI4	wtsndys	0.135281	0.323309	0.418426	0.679517	1	0	Pre-2015-S1	Sites
SS_QAQC	Date_2	wtsndys	0.000215456	0.000277707	0.77584	0.445748	1	0	Pre-2015-S1	Trend
SS_QAQC	SEAS_C1	wtsndys	-0.0131376	0.203462	-0.06457	0.949074	1	0	Pre-2015-S1	Seasonal
SS_QAQC	SEAS_C2	wtsndys	-0.204409	0.185936	-1.09935	0.282989	1	0	Pre-2015-S1	Seasonal
SS_QAQC	(Intercept)	wtsndys	1.04161	0.275614	3.77921	0.000571162	0.00342697	1	Pre-2015-S2	Intercept
SS_QAQC	SHORT_NAMEWHI1	wtsndys	-0.475899	0.285572	-1.66648	0.104297	0.521486	0	Pre-2015-S2	Sites
SS_QAQC	SHORT_NAMEWHI4	wtsndys	0.39452	0.285569	1.38152	0.175634	0.665383	0	Pre-2015-S2	Sites
SS_QAQC	Date_2	wtsndys	-0.000151336	0.000239448	-0.63202	0.531367	0.907882	0	Pre-2015-S2	Trend
SS_QAQC	SEAS_C1	wtsndys	0.245463	0.173761	1.41265	0.166346	0.665383	0	Pre-2015-S2	Seasonal
SS_QAQC	SEAS_C2	wtsndys	0.125785	0.16615	0.75706	0.453941	0.907882	0	Pre-2015-S2	Seasonal
SS_QAQC	(Intercept)	wtsndys	0.522276	0.23939	2.18169	0.0363582	0.218149	0	Pre-2015-S3	Intercept
SS_QAQC	SHORT_NAMEWHI1	wtsndys	-0.422389	0.246788	-1.71155	0.0963653	0.385461	0	Pre-2015-S3	Sites
SS_QAQC	SHORT_NAMEWHI4	wtsndys	0.13351	0.246787	0.540992	0.592146	1	0	Pre-2015-S3	Sites
SS_QAQC	Date_2	wtsndys	0.000483065	0.00022367	2.15972	0.0381578	0.218149	0	Pre-2015-S3	Trend
SS_QAQC	SEAS_C1	wtsndys	-0.0437683	0.159929	-0.273674	0.786041	1	0	Pre-2015-S3	Seasonal
SS_QAQC	SEAS_C2	wtsndys	-0.125734	0.145634	-0.863358	0.394173	1	0	Pre-2015-S3	Seasonal
SS_QAQC	(Intercept)	wtsndys	0.0275178	0.227531	0.120941	0.903976	0.903976	0	Post-2015	Intercept
SS_QAQC	SHORT_NAMEWHI4	wtsndys	0.550077	0.251259	2.18928	0.0308564	0.185139	0	Post-2015	Sites
SS_QAQC	SHORT_NAMEWHI5	wtsndys	0.330642	0.251259	1.31594	0.191144	0.573433	0	Post-2015	Sites
SS_QAQC	SHORT_NAMEWHI6	wtsndys	0.600281	0.251259	2.38909	0.018728	0.131096	0	Post-2015	Sites
SS_QAQC	SHORT_NAMEWHI7	wtsndys	1.11392	0.251259	4.43335	2.34403e-05	0.000187522	1	Post-2015	Sites
SS_QAQC	Date_2	wtsndys	0.000318927	0.000176179	1.81024	0.0732024	0.366012	0	Post-2015	Trend
SS_QAQC	SEAS_C1	wtsndys	0.198873	0.119951	1.65796	0.100399	0.401596	0	Post-2015	Seasonal
SS_QAQC	SEAS_C2	wtsndys	0.126232	0.127735	0.988227	0.32538	0.65076	0	Post-2015	Seasonal
SECCHI_DEPTH	(Intercept)	wtsndys	1.96273	0.149636	13.1167	4.71649e-20	2.8299e-19	1	Pre-2015	Intercept
SECCHI_DEPTH	SHORT_NAMEWHI1	wtsndys	0.175285	0.135973	1.28912	0.201857	0.807427	0	Pre-2015	Sites
SECCHI_DEPTH	SHORT_NAMEWHI4	wtsndys	-0.117715	0.143968	-0.817649	0.4165	1	0	Pre-2015	Sites
SECCHI_DEPTH	Date_2	wtsndys	-0.00019947	6.46463e-05	-3.08557	0.0029676	0.014838	1	Pre-2015	Trend
SECCHI_DEPTH	SEAS_C1	wtsndys	-0.023814	0.0890463	-0.267434	0.789969	1	0	Pre-2015	Seasonal
SECCHI_DEPTH	SEAS_C2	wtsndys	0.034702	0.0820731	0.422819	0.673802	1	0	Pre-2015	Seasonal
SECCHI_DEPTH	(Intercept)	wtsndys	2.17688	0.174905	12.4461	3.70345e-11	2.22207e-10	1	Pre-2015-S1	Intercept
SECCHI_DEPTH	SHORT_NAMEWHI1	wtsndys	0.0252034	0.157167	0.160361	0.874129	1	0	Pre-2015-S1	Sites
SECCHI_DEPTH	SHORT_NAMEWHI4	wtsndys	-0.00727477	0.191882	-0.0379127	0.970115	1	0	Pre-2015-S1	Sites
SECCHI_DEPTH	Date_2	wtsndys	-0.000312954	0.000160287	-1.95246	0.0643428	0.321714	0	Pre-2015-S1	Trend
SECCHI_DEPTH	SEAS_C1	wtsndys	0.166961	0.117161	1.42505	0.168837	0.67535	0	Pre-2015-S1	Seasonal
SECCHI_DEPTH	SEAS_C2	wtsndys	0.12443	0.105659	1.17766	0.252105	0.756316	0	Pre-2015-S1	Seasonal
SECCHI_DEPTH	(Intercept)	wtsndys	1.28656	0.193205	6.65903	9.23402e-08	5.54041e-07	1	Pre-2015-S2	Intercept
SECCHI_DEPTH	SHORT_NAMEWHI1	wtsndys	0.302173	0.200185	1.50946	0.139908	0.699541	0	Pre-2015-S2	Sites
SECCHI_DEPTH	SHORT_NAMEWHI4	wtsndys	-0.116632	0.200184	-0.582624	0.563778	1	0	Pre-2015-S2	Sites
SECCHI_DEPTH	Date_2	wtsndys	9.41308e-05	0.000167853	0.560795	0.578412	1	0	Pre-2015-S2	Trend
SECCHI_DEPTH	SEAS_C1	wtsndys	-0.16023	0.121806	-1.31545	0.196674	0.786695	0	Pre-2015-S2	Seasonal
SECCHI_DEPTH	SEAS_C2	wtsndys	-0.00492625	0.116471	-0.042296	0.966496	1	0	Pre-2015-S2	Seasonal
SECCHI_DEPTH	(Intercept)	wtsndys	1.73114	0.169583	10.2082	1.36608e-11	8.19647e-11	1	Pre-2015-S3	Intercept
SECCHI_DEPTH	SHORT_NAMEWHI1	wtsndys	0.227053	0.171228	1.32603	0.194216	0.776866	0	Pre-2015-S3	Sites
SECCHI_DEPTH	SHORT_NAMEWHI4	wtsndys	-0.0463088	0.175246	-0.26425	0.793282	1	0	Pre-2015-S3	Sites
SECCHI_DEPTH	Date_2	wtsndys	-0.000375444	0.000161808	-2.32031	0.0268575	0.134287	0	Pre-2015-S3	Trend
SECCHI_DEPTH	SEAS_C1	wtsndys	0.0975259	0.112317	0.868311	0.39169	1	0	Pre-2015-S3	Seasonal
SECCHI_DEPTH	SEAS_C2	wtsndys	0.064153	0.101636	0.631206	0.532389	1	0	Pre-2015-S3	Seasonal
SECCHI_DEPTH	(Intercept)	wtsndys	1.83689	0.144757	12.6895	1.04568e-22	8.36544e-22	1	Post-2015	Intercept
SECCHI_DEPTH	SHORT_NAMEWHI4	wtsndys	-0.258981	0.159853	-1.62012	0.108294	0.433177	0	Post-2015	Sites
SECCHI_DEPTH	SHORT_NAMEWHI5	wtsndys	-0.169476	0.159853	-1.0602	0.291559	0.583119	0	Post-2015	Sites
SECCHI_DEPTH	SHORT_NAMEWHI6	wtsndys	-0.637435	0.159853	-3.98763	0.000125662	0.000879631	1	Post-2015	Sites
SECCHI_DEPTH	SHORT_NAMEWHI7	wtsndys	-0.622762	0.159853	-3.89584	0.000175122	0.00105073	1	Post-2015	Sites
SECCHI_DEPTH	Date_2	wtsndys	-0.000230856	0.000112086	-2.05962	0.0419817	0.209908	0	Post-2015	Trend
SECCHI_DEPTH	SEAS_C1	wtsndys	-0.119072	0.0763137	-1.5603	0.121786	0.433177	0	Post-2015	Seasonal
SECCHI_DEPTH	SEAS_C2	wtsndys	-0.0803201	0.0812663	-0.988357	0.325316	0.583119	0	Post-2015	Seasonal
PP_QAQC	(Intercept)	wtsndys	-2.68491	0.0951463	-28.2188	2.88457e-39	1.73074e-38	1	Pre-2015	Intercept
PP_QAQC	SHORT_NAMEWHI1	wtsndys	-0.0955646	0.0870847	-1.09737	0.276348	0.534764	0	Pre-2015	Sites
PP_QAQC	SHORT_NAMEWHI4	wtsndys	0.102473	0.0916347	1.11828	0.267382	0.534764	0	Pre-2015	Sites
PP_QAQC	Date_2	wtsndys	0.00016611	4.05942e-05	4.09196	0.000115722	0.000578611	1	Pre-2015	Trend
PP_QAQC	SEAS_C1	wtsndys	0.143883	0.0569992	2.5243	0.0139326	0.0557303	0	Pre-2015	Seasonal
PP_QAQC	SEAS_C2	wtsndys	0.131119	0.0527566	2.48535	0.015407	0.0557303	0	Pre-2015	Seasonal
PP_QAQC	(Intercept)	wtsndys	-2.73231	0.116407	-23.472	1.43701e-17	8.62204e-17	1	Pre-2015-S1	Intercept
PP_QAQC	SHORT_NAMEWHI1	wtsndys	-0.0252722	0.103982	-0.243044	0.810126	0.907091	0	Pre-2015-S1	Sites
PP_QAQC	SHORT_NAMEWHI4	wtsndys	0.0934639	0.122585	0.762442	0.453545	0.907091	0	Pre-2015-S1	Sites
PP_QAQC	Date_2	wtsndys	0.000151142	0.000105295	1.43542	0.164629	0.658516	0	Pre-2015-S1	Trend
PP_QAQC	SEAS_C1	wtsndys	0.0961522	0.0771441	1.2464	0.225164	0.675493	0	Pre-2015-S1	Seasonal
PP_QAQC	SEAS_C2	wtsndys	0.145541	0.0704989	2.06444	0.0504313	0.252157	0	Pre-2015-S1	Seasonal
PP_QAQC	(Intercept)	wtsndys	-2.17666	0.13096	-16.6208	1.81256e-18	1.08753e-17	1	Pre-2015-S2	Intercept
PP_QAQC	SHORT_NAMEWHI1	wtsndys	-0.158219	0.135691	-1.16602	0.251272	0.753815	0	Pre-2015-S2	Sites
PP_QAQC	SHORT_NAMEWHI4	wtsndys	0.105847	0.13569	0.780068	0.44045	0.880899	0	Pre-2015-S2	Sites
PP_QAQC	Date_2	wtsndys	-3.42482e-05	0.000113775	-0.301017	0.765133	0.880899	0	Pre-2015-S2	Trend
PP_QAQC	SEAS_C1	wtsndys	0.193053	0.0825635	2.33824	0.0250477	0.125239	0	Pre-2015-S2	Seasonal
PP_QAQC	SEAS_C2	wtsndys	0.125309	0.0789471	1.58726	0.1212	0.484798	0	Pre-2015-S2	Seasonal
PP_QAQC	(Intercept)	wtsndys	-2.53208	0.108383	-23.3624	4.21838e-22	2.53103e-21	1	Pre-2015-S3	Intercept
PP_QAQC	SHORT_NAMEWHI1	wtsndys	-0.144472	0.111732	-1.29302	0.204983	0.61495	0	Pre-2015-S3	Sites
PP_QAQC	SHORT_NAMEWHI4	wtsndys	0.0491226	0.111732	0.439647	0.663058	1	0	Pre-2015-S3	Sites
PP_QAQC	Date_2	wtsndys	0.000301601	0.000101266	2.97831	0.00539938	0.0269969	1	Pre-2015-S3	Trend
PP_QAQC	SEAS_C1	wtsndys	0.0347306	0.072407	0.479659	0.634634	1	0	Pre-2015-S3	Seasonal
PP_QAQC	SEAS_C2	wtsndys	0.130833	0.0659349	1.98428	0.0555922	0.222369	0	Pre-2015-S3	Seasonal
PP_QAQC	(Intercept)	wtsndys	-2.3128	0.0939917	-24.6064	1.07893e-44	8.6314e-44	1	Post-2015	Intercept
PP_QAQC	SHORT_NAMEWHI4	wtsndys	0.139021	0.103794	1.3394	0.183417	0.73367	0	Post-2015	Sites
PP_QAQC	SHORT_NAMEWHI5	wtsndys	0.0850987	0.103794	0.819883	0.414195	0.972177	0	Post-2015	Sites
PP_QAQC	SHORT_NAMEWHI6	wtsndys	0.601814	0.103794	5.79817	7.54874e-08	5.28412e-07	1	Post-2015	Sites
PP_QAQC	SHORT_NAMEWHI7	wtsndys	0.500439	0.103794	4.82148	4.98976e-06	2.99386e-05	1	Post-2015	Sites
PP_QAQC	Date_2	wtsndys	7.21193e-05	7.27785e-05	0.990942	0.324059	0.972177	0	Post-2015	Trend
PP_QAQC	SEAS_C1	wtsndys	0.152961	0.049551	3.08694	0.00260436	0.0130218	1	Post-2015	Seasonal
PP_QAQC	SEAS_C2	wtsndys	0.0176108	0.0527667	0.333749	0.739254	0.972177	0	Post-2015	Seasonal
PN_SHIM_QAQC	(Intercept)	wtsndys	-0.00968317	0.0967785	-0.100055	0.920613	1	0	Pre-2015	Intercept
PN_SHIM_QAQC	SHORT_NAMEWHI1	wtsndys	-0.00748094	0.0811501	-0.0921864	0.926838	1	0	Pre-2015	Sites
PN_SHIM_QAQC	SHORT_NAMEWHI4	wtsndys	0.0210478	0.0831507	0.253129	0.80098	1	0	Pre-2015	Sites
PN_SHIM_QAQC	Date_2	wtsndys	0.000151506	4.05705e-05	3.73439	0.000402683	0.00201341	1	Pre-2015	Trend
PN_SHIM_QAQC	SEAS_C1	wtsndys	0.289242	0.0527137	5.48704	7.47069e-07	4.48241e-06	1	Pre-2015	Seasonal
PN_SHIM_QAQC	SEAS_C2	wtsndys	0.0686911	0.0474961	1.44625	0.152988	0.611953	0	Pre-2015	Seasonal
PN_SHIM_QAQC	(Intercept)	wtsndys	0.0905989	0.172712	0.524566	0.605952	1	0	Pre-2015-S1	Intercept
PN_SHIM_QAQC	SHORT_NAMEWHI1	wtsndys	0.0439772	0.118081	0.372433	0.713693	1	0	Pre-2015-S1	Sites
PN_SHIM_QAQC	SHORT_NAMEWHI4	wtsndys	0.0612878	0.128432	0.477199	0.638664	1	0	Pre-2015-S1	Sites
PN_SHIM_QAQC	Date_2	wtsndys	-2.83301e-05	0.00015169	-0.186764	0.853826	1	0	Pre-2015-S1	Trend
PN_SHIM_QAQC	SEAS_C1	wtsndys	0.513586	0.0864473	5.94103	1.01787e-05	6.10725e-05	1	Pre-2015-S1	Seasonal
PN_SHIM_QAQC	SEAS_C2	wtsndys	-0.0462215	0.0726211	-0.636475	0.53206	1	0	Pre-2015-S1	Seasonal
PN_SHIM_QAQC	(Intercept)	wtsndys	0.363939	0.103128	3.529	0.00116093	0.0069656	1	Pre-2015-S2	Intercept
PN_SHIM_QAQC	SHORT_NAMEWHI1	wtsndys	-0.0449366	0.106854	-0.420543	0.676589	1	0	Pre-2015-S2	Sites
PN_SHIM_QAQC	SHORT_NAMEWHI4	wtsndys	0.0155503	0.106853	0.14553	0.885104	1	0	Pre-2015-S2	Sites
PN_SHIM_QAQC	Date_2	wtsndys	5.517e-05	8.95953e-05	0.615769	0.541921	1	0	Pre-2015-S2	Trend
PN_SHIM_QAQC	SEAS_C1	wtsndys	0.201301	0.0650169	3.09613	0.00378523	0.0189262	1	Pre-2015-S2	Seasonal
PN_SHIM_QAQC	SEAS_C2	wtsndys	0.1068	0.062169	1.71789	0.0944083	0.377633	0	Pre-2015-S2	Seasonal
PN_SHIM_QAQC	(Intercept)	wtsndys	0.0411473	0.112203	0.366722	0.716167	1	0	Pre-2015-S3	Intercept
PN_SHIM_QAQC	SHORT_NAMEWHI1	wtsndys	0.00750146	0.11567	0.0648522	0.948683	1	0	Pre-2015-S3	Sites
PN_SHIM_QAQC	SHORT_NAMEWHI4	wtsndys	0.0184398	0.11567	0.159417	0.874312	1	0	Pre-2015-S3	Sites
PN_SHIM_QAQC	Date_2	wtsndys	0.000272887	0.000104835	2.60302	0.0137379	0.0686895	0	Pre-2015-S3	Trend
PN_SHIM_QAQC	SEAS_C1	wtsndys	0.290845	0.0749589	3.88006	0.000472298	0.00283379	1	Pre-2015-S3	Seasonal
PN_SHIM_QAQC	SEAS_C2	wtsndys	0.0603954	0.0682587	0.884801	0.382666	1	0	Pre-2015-S3	Seasonal
PN_SHIM_QAQC	(Intercept)	wtsndys	0.754429	0.110943	6.80013	7.24246e-10	5.79397e-09	1	Post-2015	Intercept
PN_SHIM_QAQC	SHORT_NAMEWHI4	wtsndys	-0.192887	0.122513	-1.57442	0.118488	0.592439	0	Post-2015	Sites
PN_SHIM_QAQC	SHORT_NAMEWHI5	wtsndys	-0.0588466	0.122513	-0.480329	0.632022	0.98764	0	Post-2015	Sites
PN_SHIM_QAQC	SHORT_NAMEWHI6	wtsndys	0.400818	0.122513	3.27163	0.00145952	0.00875713	1	Post-2015	Sites
PN_SHIM_QAQC	SHORT_NAMEWHI7	wtsndys	0.176216	0.122513	1.43834	0.153399	0.613597	0	Post-2015	Sites
PN_SHIM_QAQC	Date_2	wtsndys	6.42565e-05	8.59043e-05	0.748001	0.456181	0.98764	0	Post-2015	Trend
PN_SHIM_QAQC	SEAS_C1	wtsndys	0.290165	0.0584877	4.96114	2.8093e-06	1.96651e-05	1	Post-2015	Seasonal
PN_SHIM_QAQC	SEAS_C2	wtsndys	0.061062	0.0622834	0.98039	0.329213	0.98764	0	Post-2015	Seasonal
NOX_QAQC	(Intercept)	wtsndys	-3.14306	0.202153	-15.548	4.44249e-24	2.6655e-23	1	Pre-2015	Intercept
NOX_QAQC	SHORT_NAMEWHI1	wtsndys	-0.482196	0.185025	-2.60612	0.0112422	0.0337266	1	Pre-2015	Sites
NOX_QAQC	SHORT_NAMEWHI4	wtsndys	0.0534432	0.194692	0.274501	0.784532	0.784532	0	Pre-2015	Sites
NOX_QAQC	Date_2	wtsndys	0.000523016	8.62485e-05	6.06406	6.56874e-08	3.28437e-07	1	Pre-2015	Trend
NOX_QAQC	SEAS_C1	wtsndys	0.190709	0.121103	1.57476	0.119953	0.239905	0	Pre-2015	Seasonal
NOX_QAQC	SEAS_C2	wtsndys	0.537993	0.112089	4.79967	9.07127e-06	3.62851e-05	1	Pre-2015	Seasonal
NOX_QAQC	(Intercept)	wtsndys	-3.22005	0.284458	-11.3199	7.01656e-11	4.20994e-10	1	Pre-2015-S1	Intercept
NOX_QAQC	SHORT_NAMEWHI1	wtsndys	-0.17198	0.254095	-0.676831	0.505264	1	0	Pre-2015-S1	Sites
NOX_QAQC	SHORT_NAMEWHI4	wtsndys	-0.141034	0.299555	-0.470813	0.642209	1	0	Pre-2015-S1	Sites
NOX_QAQC	Date_2	wtsndys	0.00053008	0.000257303	2.06014	0.0508745	0.254373	0	Pre-2015-S1	Trend
NOX_QAQC	SEAS_C1	wtsndys	0.262953	0.188514	1.39488	0.176379	0.529138	0	Pre-2015-S1	Seasonal
NOX_QAQC	SEAS_C2	wtsndys	0.293084	0.172275	1.70126	0.102377	0.409509	0	Pre-2015-S1	Seasonal
NOX_QAQC	(Intercept)	wtsndys	-2.26986	0.242898	-9.3449	3.6772e-11	2.20632e-10	1	Pre-2015-S2	Intercept
NOX_QAQC	SHORT_NAMEWHI1	wtsndys	-0.663786	0.251674	-2.63748	0.0122555	0.0367664	1	Pre-2015-S2	Sites
NOX_QAQC	SHORT_NAMEWHI4	wtsndys	0.177102	0.251672	0.703703	0.486144	0.486144	0	Pre-2015-S2	Sites
NOX_QAQC	Date_2	wtsndys	0.000672089	0.000211025	3.18488	0.00298628	0.0119451	1	Pre-2015-S2	Trend
NOX_QAQC	SEAS_C1	wtsndys	0.232832	0.153135	1.52043	0.137137	0.274275	0	Pre-2015-S2	Seasonal
NOX_QAQC	SEAS_C2	wtsndys	0.786293	0.146427	5.36985	4.83348e-06	2.41674e-05	1	Pre-2015-S2	Seasonal
NOX_QAQC	(Intercept)	wtsndys	-2.37957	0.261817	-9.08869	1.67478e-10	1.00487e-09	1	Pre-2015-S3	Intercept
NOX_QAQC	SHORT_NAMEWHI1	wtsndys	-0.59438	0.269907	-2.20217	0.03475	0.139	0	Pre-2015-S3	Sites
NOX_QAQC	SHORT_NAMEWHI4	wtsndys	-0.121713	0.269907	-0.450944	0.654979	1	0	Pre-2015-S3	Sites
NOX_QAQC	Date_2	wtsndys	8.10829e-05	0.000244624	0.331459	0.742394	1	0	Pre-2015-S3	Trend
NOX_QAQC	SEAS_C1	wtsndys	0.103044	0.174911	0.589123	0.55979	1	0	Pre-2015-S3	Seasonal
NOX_QAQC	SEAS_C2	wtsndys	0.42864	0.159277	2.69117	0.0110901	0.0554504	0	Pre-2015-S3	Seasonal
NOX_QAQC	(Intercept)	wtsndys	-2.803	0.278437	-10.0669	6.39139e-17	5.11311e-16	1	Post-2015	Intercept
NOX_QAQC	SHORT_NAMEWHI4	wtsndys	0.801948	0.307471	2.60821	0.0104819	0.0628914	0	Post-2015	Sites
NOX_QAQC	SHORT_NAMEWHI5	wtsndys	0.34952	0.307471	1.13676	0.258329	1	0	Post-2015	Sites
NOX_QAQC	SHORT_NAMEWHI6	wtsndys	0.0211379	0.311148	0.0679353	0.945971	1	0	Post-2015	Sites
NOX_QAQC	SHORT_NAMEWHI7	wtsndys	0.371762	0.307471	1.20909	0.229449	1	0	Post-2015	Sites
NOX_QAQC	Date_2	wtsndys	0.000144524	0.000215665	0.670135	0.504301	1	0	Post-2015	Trend
NOX_QAQC	SEAS_C1	wtsndys	0.0307442	0.147107	0.208993	0.834875	1	0	Post-2015	Seasonal
NOX_QAQC	SEAS_C2	wtsndys	0.559373	0.156507	3.5741	0.0005407	0.0037849	1	Post-2015	Seasonal
CHL_QAQC	(Intercept)	tully	-0.675943	0.186606	-3.6223	0.001814	0.00725601	1	Pre-2015	Intercept
CHL_QAQC	Date_2	tully	3.66312e-05	0.00012485	0.293403	0.772395	0.772395	0	Pre-2015	Trend
CHL_QAQC	SEAS_C1	tully	0.419125	0.141006	2.9724	0.00782519	0.0234756	1	Pre-2015	Seasonal
CHL_QAQC	SEAS_C2	tully	0.305468	0.127136	2.40269	0.0266553	0.0533105	0	Pre-2015	Seasonal
CHL_QAQC	(Intercept)	tully	-0.926129	0.209059	-4.42998	0.00127417	0.00509667	1	Pre-2015-S1	Intercept
CHL_QAQC	Date_2	tully	0.000438236	0.000225671	1.94192	0.080823	0.242469	0	Pre-2015-S1	Trend
CHL_QAQC	SEAS_C1	tully	0.314417	0.167318	1.87916	0.0896482	0.242469	0	Pre-2015-S1	Seasonal
CHL_QAQC	SEAS_C2	tully	0.240651	0.14125	1.70373	0.119253	0.242469	0	Pre-2015-S1	Seasonal
CHL_QAQC	(Intercept)	tully	-0.221641	0.235633	-0.940616	0.367099	0.367099	0	Pre-2015-S2	Intercept
CHL_QAQC	Date_2	tully	-0.00040307	0.000262127	-1.53769	0.152378	0.304756	0	Pre-2015-S2	Trend
CHL_QAQC	SEAS_C1	tully	0.364136	0.172273	2.11371	0.0582015	0.232806	0	Pre-2015-S2	Seasonal
CHL_QAQC	SEAS_C2	tully	0.356532	0.184816	1.92912	0.0799058	0.239717	0	Pre-2015-S2	Seasonal
CHL_QAQC	(Intercept)	tully	-0.941278	0.202373	-4.65121	0.00090637	0.00362548	1	Pre-2015-S3	Intercept
CHL_QAQC	Date_2	tully	0.000507052	0.000234489	2.16237	0.0558855	0.167657	0	Pre-2015-S3	Trend
CHL_QAQC	SEAS_C1	tully	0.262099	0.164679	1.59158	0.142564	0.169393	0	Pre-2015-S3	Seasonal
CHL_QAQC	SEAS_C2	tully	0.269521	0.140843	1.91362	0.0846965	0.169393	0	Pre-2015-S3	Seasonal
CHL_QAQC	(Intercept)	tully	-0.38471	0.113607	-3.38632	0.000853528	0.00256059	1	Post-2015	Intercept
CHL_QAQC	PROJECTMMP-JCU	tully	0.103675	0.0785717	1.3195	0.188519	0.377038	0	Post-2015	Intercept
CHL_QAQC	SHORT_NAMETUL2	tully	-1.12286	0.128139	-8.76287	8.37198e-16	8.37198e-15	1	Post-2015	Sites
CHL_QAQC	SHORT_NAMETUL3	tully	-0.846764	0.125252	-6.7605	1.49068e-10	1.34161e-09	1	Post-2015	Sites
CHL_QAQC	SHORT_NAMETUL5	tully	-0.670638	0.127139	-5.27486	3.45238e-07	2.07143e-06	1	Post-2015	Sites
CHL_QAQC	SHORT_NAMETUL6	tully	-0.498923	0.127164	-3.92345	0.000120161	0.000600804	1	Post-2015	Sites
CHL_QAQC	SHORT_NAMETUL8	tully	-0.673235	0.126209	-5.33428	2.59548e-07	1.81684e-06	1	Post-2015	Sites
CHL_QAQC	Date_2	tully	0.000315026	8.33972e-05	3.77742	0.000209248	0.000836992	1	Post-2015	Trend
CHL_QAQC	SEAS_C1	tully	0.0132062	0.0552344	0.239094	0.811278	0.811278	0	Post-2015	Seasonal
CHL_QAQC	SEAS_C2	tully	0.293778	0.0525809	5.58716	7.52213e-08	6.0177e-07	1	Post-2015	Seasonal
SS_QAQC	(Intercept)	tully	0.621702	0.296818	2.09455	0.0498491	0.199396	0	Pre-2015	Intercept
SS_QAQC	Date_2	tully	-8.70048e-05	0.000198588	-0.438118	0.666241	1	0	Pre-2015	Trend
SS_QAQC	SEAS_C1	tully	-0.0221744	0.224286	-0.0988666	0.92228	1	0	Pre-2015	Seasonal
SS_QAQC	SEAS_C2	tully	-0.0787234	0.202224	-0.389288	0.701392	1	0	Pre-2015	Seasonal
SS_QAQC	(Intercept)	tully	0.352287	0.364469	0.966576	0.35655	1	0	Pre-2015-S1	Intercept
SS_QAQC	Date_2	tully	0.000342175	0.00039343	0.869723	0.404844	1	0	Pre-2015-S1	Trend
SS_QAQC	SEAS_C1	tully	-0.368852	0.291699	-1.2645	0.234728	0.938911	0	Pre-2015-S1	Seasonal
SS_QAQC	SEAS_C2	tully	-0.154562	0.246252	-0.627659	0.544293	1	0	Pre-2015-S1	Seasonal
SS_QAQC	(Intercept)	tully	0.940008	0.360693	2.60612	0.0244261	0.0977046	0	Pre-2015-S2	Intercept
SS_QAQC	Date_2	tully	-0.000522884	0.000401248	-1.30314	0.219143	0.657428	0	Pre-2015-S2	Trend
SS_QAQC	SEAS_C1	tully	-0.0411589	0.263706	-0.156079	0.878798	1	0	Pre-2015-S2	Seasonal
SS_QAQC	SEAS_C2	tully	0.116785	0.282905	0.412805	0.687681	1	0	Pre-2015-S2	Seasonal
SS_QAQC	(Intercept)	tully	0.349261	0.362665	0.963038	0.358238	1	0	Pre-2015-S3	Intercept
SS_QAQC	Date_2	tully	0.00042147	0.00042022	1.00298	0.339524	1	0	Pre-2015-S3	Trend
SS_QAQC	SEAS_C1	tully	-0.379086	0.295115	-1.28454	0.227912	0.911649	0	Pre-2015-S3	Seasonal
SS_QAQC	SEAS_C2	tully	-0.122658	0.252401	-0.485967	0.637463	1	0	Pre-2015-S3	Seasonal
SS_QAQC	(Intercept)	tully	1.35442	0.168133	8.05568	7.14245e-14	5.71396e-13	1	Post-2015	Intercept
SS_QAQC	PROJECTMMP-JCU	tully	1.00608	0.116282	8.65205	1.69886e-15	1.52897e-14	1	Post-2015	Intercept
SS_QAQC	SHORT_NAMETUL2	tully	-1.72545	0.189639	-9.09861	9.59434e-17	9.59434e-16	1	Post-2015	Sites
SS_QAQC	SHORT_NAMETUL3	tully	-0.788663	0.185366	-4.25463	3.22196e-05	0.000131612	1	Post-2015	Sites
SS_QAQC	SHORT_NAMETUL5	tully	-0.913798	0.188158	-4.85653	2.41331e-06	1.68932e-05	1	Post-2015	Sites
SS_QAQC	SHORT_NAMETUL6	tully	-0.689137	0.188196	-3.6618	0.000320955	0.000962864	1	Post-2015	Sites
SS_QAQC	SHORT_NAMETUL8	tully	-0.803874	0.186783	-4.30379	2.63223e-05	0.000131612	1	Post-2015	Sites
SS_QAQC	Date_2	tully	-0.000220794	0.000123424	-1.78891	0.0751504	0.150301	0	Post-2015	Trend
SS_QAQC	SEAS_C1	tully	-0.361505	0.081744	-4.4224	1.60479e-05	9.62874e-05	1	Post-2015	Seasonal
SS_QAQC	SEAS_C2	tully	0.0321652	0.077817	0.413344	0.6798	0.6798	0	Post-2015	Seasonal
SECCHI_DEPTH	(Intercept)	tully	1.53753	0.183848	8.36304	8.6157e-08	3.44628e-07	1	Pre-2015	Intercept
SECCHI_DEPTH	Date_2	tully	5.26764e-06	0.000123004	0.0428249	0.966288	1	0	Pre-2015	Trend
SECCHI_DEPTH	SEAS_C1	tully	0.00293971	0.138922	0.021161	0.983338	1	0	Pre-2015	Seasonal
SECCHI_DEPTH	SEAS_C2	tully	0.116045	0.125256	0.926461	0.365826	1	0	Pre-2015	Seasonal
SECCHI_DEPTH	(Intercept)	tully	1.68895	0.231698	7.28947	2.63358e-05	0.000105343	1	Pre-2015-S1	Intercept
SECCHI_DEPTH	Date_2	tully	-0.000209573	0.000250108	-0.83793	0.421646	0.636877	0	Pre-2015-S1	Trend
SECCHI_DEPTH	SEAS_C1	tully	0.205233	0.185437	1.10676	0.294311	0.636877	0	Pre-2015-S1	Seasonal
SECCHI_DEPTH	SEAS_C2	tully	0.208582	0.156546	1.3324	0.212292	0.636877	0	Pre-2015-S1	Seasonal
SECCHI_DEPTH	(Intercept)	tully	1.20129	0.197288	6.08901	7.85925e-05	0.00031437	1	Pre-2015-S2	Intercept
SECCHI_DEPTH	Date_2	tully	0.000339818	0.000219471	1.54835	0.149811	0.449433	0	Pre-2015-S2	Trend
SECCHI_DEPTH	SEAS_C1	tully	0.0225461	0.144239	0.156311	0.87862	1	0	Pre-2015-S2	Seasonal
SECCHI_DEPTH	SEAS_C2	tully	-0.0449806	0.154741	-0.290684	0.7767	1	0	Pre-2015-S2	Seasonal
SECCHI_DEPTH	(Intercept)	tully	1.7276	0.229914	7.51411	2.02966e-05	8.11865e-05	1	Pre-2015-S3	Intercept
SECCHI_DEPTH	Date_2	tully	-0.000313409	0.000266401	-1.17645	0.266659	0.799978	0	Pre-2015-S3	Trend
SECCHI_DEPTH	SEAS_C1	tully	0.214207	0.18709	1.14494	0.278898	0.799978	0	Pre-2015-S3	Seasonal
SECCHI_DEPTH	SEAS_C2	tully	0.165447	0.160011	1.03397	0.325506	0.799978	0	Pre-2015-S3	Seasonal
SECCHI_DEPTH	(Intercept)	tully	0.895459	0.109249	8.19653	3.67471e-14	3.30724e-13	1	Post-2015	Intercept
SECCHI_DEPTH	PROJECTMMP-JCU	tully	-0.246354	0.0757435	-3.25248	0.00135496	0.00677479	1	Post-2015	Intercept
SECCHI_DEPTH	SHORT_NAMETUL2	tully	1.4834	0.12156	12.203	1.23506e-25	1.23506e-24	1	Post-2015	Sites
SECCHI_DEPTH	SHORT_NAMETUL3	tully	0.691539	0.119699	5.77732	3.0795e-08	2.15565e-07	1	Post-2015	Sites
SECCHI_DEPTH	SHORT_NAMETUL5	tully	0.945133	0.120599	7.83699	3.26038e-13	2.60831e-12	1	Post-2015	Sites
SECCHI_DEPTH	SHORT_NAMETUL6	tully	0.368083	0.120662	3.05053	0.00261266	0.0104506	1	Post-2015	Sites
SECCHI_DEPTH	SHORT_NAMETUL8	tully	0.617008	0.120629	5.11495	7.66875e-07	4.60125e-06	1	Post-2015	Sites
SECCHI_DEPTH	Date_2	tully	-2.95324e-06	7.94898e-05	-0.0371524	0.970403	0.970403	0	Post-2015	Trend
SECCHI_DEPTH	SEAS_C1	tully	0.145019	0.0525179	2.76133	0.00632449	0.0189735	1	Post-2015	Seasonal
SECCHI_DEPTH	SEAS_C2	tully	-0.0467923	0.048809	-0.958683	0.338943	0.677887	0	Post-2015	Seasonal
PP_QAQC	(Intercept)	tully	-2.29021	0.13677	-16.745	7.82626e-13	3.1305e-12	1	Pre-2015	Intercept
PP_QAQC	Date_2	tully	2.66247e-05	9.15065e-05	0.29096	0.774234	0.774234	0	Pre-2015	Trend
PP_QAQC	SEAS_C1	tully	0.231967	0.103348	2.24453	0.0369015	0.110705	0	Pre-2015	Seasonal
PP_QAQC	SEAS_C2	tully	0.107528	0.093182	1.15395	0.262828	0.525657	0	Pre-2015	Seasonal
PP_QAQC	(Intercept)	tully	-2.45315	0.157982	-15.528	2.50636e-08	1.00254e-07	1	Pre-2015-S1	Intercept
PP_QAQC	Date_2	tully	0.000303445	0.000170535	1.77937	0.105535	0.316606	0	Pre-2015-S1	Trend
PP_QAQC	SEAS_C1	tully	0.177272	0.126439	1.40203	0.191175	0.38235	0	Pre-2015-S1	Seasonal
PP_QAQC	SEAS_C2	tully	0.0956854	0.10674	0.896434	0.39109	0.39109	0	Pre-2015-S1	Seasonal
PP_QAQC	(Intercept)	tully	-1.99203	0.172697	-11.5348	1.74469e-07	6.97876e-07	1	Pre-2015-S2	Intercept
PP_QAQC	Date_2	tully	-0.000259002	0.000192115	-1.34816	0.204712	0.470087	0	Pre-2015-S2	Trend
PP_QAQC	SEAS_C1	tully	0.191928	0.126261	1.5201	0.156696	0.470087	0	Pre-2015-S2	Seasonal
PP_QAQC	SEAS_C2	tully	0.177209	0.135453	1.30827	0.217459	0.470087	0	Pre-2015-S2	Seasonal
PP_QAQC	(Intercept)	tully	-2.43833	0.160864	-15.1577	3.16184e-08	1.26473e-07	1	Pre-2015-S3	Intercept
PP_QAQC	Date_2	tully	0.000302553	0.000186393	1.6232	0.135611	0.406834	0	Pre-2015-S3	Trend
PP_QAQC	SEAS_C1	tully	0.135846	0.130901	1.03777	0.323818	0.647637	0	Pre-2015-S3	Seasonal
PP_QAQC	SEAS_C2	tully	0.0945521	0.111955	0.844554	0.418107	0.647637	0	Pre-2015-S3	Seasonal
PP_QAQC	(Intercept)	tully	-1.823	0.120329	-15.1501	3.0576e-33	3.0576e-32	1	Post-2015	Intercept
PP_QAQC	PROJECTMMP-JCU	tully	-0.364225	0.0930181	-3.91564	0.000130873	0.000916112	1	Post-2015	Intercept
PP_QAQC	SHORT_NAMETUL2	tully	-0.813723	0.135733	-5.99501	1.2082e-08	1.08738e-07	1	Post-2015	Sites
PP_QAQC	SHORT_NAMETUL3	tully	-0.48411	0.132149	-3.66335	0.000333364	0.00196245	1	Post-2015	Sites
PP_QAQC	SHORT_NAMETUL5	tully	-0.598459	0.13445	-4.45116	1.55098e-05	0.000124079	1	Post-2015	Sites
PP_QAQC	SHORT_NAMETUL6	tully	-0.444256	0.134448	-3.30431	0.00116373	0.00465494	1	Post-2015	Sites
PP_QAQC	SHORT_NAMETUL8	tully	-0.435092	0.133282	-3.26444	0.00132909	0.00465494	1	Post-2015	Sites
PP_QAQC	Date_2	tully	5.78792e-05	9.23491e-05	0.626744	0.531678	0.531678	0	Post-2015	Trend
PP_QAQC	SEAS_C1	tully	0.129867	0.0609244	2.1316	0.0344934	0.0689869	0	Post-2015	Seasonal
PP_QAQC	SEAS_C2	tully	0.199101	0.0542712	3.66862	0.000327075	0.00196245	1	Post-2015	Seasonal
PN_SHIM_QAQC	(Intercept)	tully	0.481649	0.126295	3.81368	0.00117259	0.00469036	1	Pre-2015	Intercept
PN_SHIM_QAQC	Date_2	tully	1.49059e-05	8.44984e-05	0.176404	0.861843	0.861843	0	Pre-2015	Trend
PN_SHIM_QAQC	SEAS_C1	tully	0.264714	0.095433	2.77382	0.0120933	0.0362798	1	Pre-2015	Seasonal
PN_SHIM_QAQC	SEAS_C2	tully	0.141205	0.0860456	1.64104	0.117238	0.234476	0	Pre-2015	Seasonal
PN_SHIM_QAQC	(Intercept)	tully	0.383537	0.168244	2.27964	0.0458134	0.183253	0	Pre-2015-S1	Intercept
PN_SHIM_QAQC	Date_2	tully	0.000184023	0.000181613	1.01327	0.33482	0.383082	0	Pre-2015-S1	Trend
PN_SHIM_QAQC	SEAS_C1	tully	0.22366	0.134652	1.66102	0.127694	0.383082	0	Pre-2015-S1	Seasonal
PN_SHIM_QAQC	SEAS_C2	tully	0.165218	0.113673	1.45344	0.176752	0.383082	0	Pre-2015-S1	Seasonal
PN_SHIM_QAQC	(Intercept)	tully	0.654717	0.172471	3.7961	0.00296321	0.0118528	1	Pre-2015-S2	Intercept
PN_SHIM_QAQC	Date_2	tully	-0.000156718	0.000191863	-0.816823	0.431365	0.431365	0	Pre-2015-S2	Trend
PN_SHIM_QAQC	SEAS_C1	tully	0.261899	0.126095	2.077	0.062019	0.186057	0	Pre-2015-S2	Seasonal
PN_SHIM_QAQC	SEAS_C2	tully	0.200263	0.135275	1.48041	0.166828	0.333656	0	Pre-2015-S2	Seasonal
PN_SHIM_QAQC	(Intercept)	tully	0.380169	0.171636	2.21497	0.0511288	0.204515	0	Pre-2015-S3	Intercept
PN_SHIM_QAQC	Date_2	tully	0.000179641	0.000198875	0.903287	0.387615	0.608885	0	Pre-2015-S3	Trend
PN_SHIM_QAQC	SEAS_C1	tully	0.180618	0.139667	1.2932	0.225017	0.608885	0	Pre-2015-S3	Seasonal
PN_SHIM_QAQC	SEAS_C2	tully	0.162744	0.119452	1.36242	0.202962	0.608885	0	Pre-2015-S3	Seasonal
PN_SHIM_QAQC	(Intercept)	tully	1.07878	0.0868858	12.4161	4.37103e-24	4.37103e-23	1	Post-2015	Intercept
PN_SHIM_QAQC	PROJECTMMP-JCU	tully	0.31373	0.114351	2.74357	0.00690375	0.0345188	1	Post-2015	Intercept
PN_SHIM_QAQC	SHORT_NAMETUL2	tully	-0.369396	0.0993229	-3.71915	0.000292142	0.00233714	1	Post-2015	Sites
PN_SHIM_QAQC	SHORT_NAMETUL3	tully	-0.320897	0.0982679	-3.26553	0.00138493	0.00969451	1	Post-2015	Sites
PN_SHIM_QAQC	SHORT_NAMETUL5	tully	-0.289741	0.0993229	-2.91717	0.00413844	0.0248306	1	Post-2015	Sites
PN_SHIM_QAQC	SHORT_NAMETUL6	tully	-0.162597	0.100417	-1.61923	0.107732	0.323197	0	Post-2015	Sites
PN_SHIM_QAQC	SHORT_NAMETUL8	tully	-0.227433	0.0993226	-2.28984	0.0235815	0.094326	0	Post-2015	Sites
PN_SHIM_QAQC	Date_2	tully	-5.70516e-05	6.50267e-05	-0.877357	0.381852	0.53626	0	Post-2015	Trend
PN_SHIM_QAQC	SEAS_C1	tully	-0.0527369	0.0474268	-1.11196	0.26813	0.53626	0	Post-2015	Seasonal
PN_SHIM_QAQC	SEAS_C2	tully	0.230788	0.0408575	5.64861	9.18918e-08	8.27027e-07	1	Post-2015	Seasonal
NOX_QAQC	(Intercept)	tully	-3.18359	0.283932	-11.2125	8.08136e-10	3.23254e-09	1	Pre-2015	Intercept
NOX_QAQC	Date_2	tully	0.000549107	0.000189966	2.89055	0.00937116	0.0281135	1	Pre-2015	Trend
NOX_QAQC	SEAS_C1	tully	0.479959	0.214549	2.23706	0.037465	0.0749299	0	Pre-2015	Seasonal
NOX_QAQC	SEAS_C2	tully	0.235304	0.193445	1.21639	0.238733	0.238733	0	Pre-2015	Seasonal
NOX_QAQC	(Intercept)	tully	-3.20284	0.371677	-8.61727	6.10563e-06	2.44225e-05	1	Pre-2015-S1	Intercept
NOX_QAQC	Date_2	tully	0.000546719	0.00040121	1.36268	0.202882	0.405764	0	Pre-2015-S1	Trend
NOX_QAQC	SEAS_C1	tully	0.601193	0.297467	2.02104	0.0708571	0.212571	0	Pre-2015-S1	Seasonal
NOX_QAQC	SEAS_C2	tully	0.0711775	0.251122	0.283439	0.782622	0.782622	0	Pre-2015-S1	Seasonal
NOX_QAQC	(Intercept)	tully	-2.73913	0.39285	-6.97246	2.35274e-05	9.41097e-05	1	Pre-2015-S2	Intercept
NOX_QAQC	Date_2	tully	0.000691351	0.000437021	1.58196	0.141964	0.286113	0	Pre-2015-S2	Trend
NOX_QAQC	SEAS_C1	tully	0.523953	0.287216	1.82425	0.0953709	0.286113	0	Pre-2015-S2	Seasonal
NOX_QAQC	SEAS_C2	tully	0.374016	0.308127	1.21384	0.250229	0.286113	0	Pre-2015-S2	Seasonal
NOX_QAQC	(Intercept)	tully	-2.91387	0.371164	-7.85062	1.38834e-05	5.55334e-05	1	Pre-2015-S3	Intercept
NOX_QAQC	Date_2	tully	0.000241311	0.000430068	0.5611	0.587081	1	0	Pre-2015-S3	Trend
NOX_QAQC	SEAS_C1	tully	0.615731	0.302031	2.03864	0.0688041	0.206412	0	Pre-2015-S3	Seasonal
NOX_QAQC	SEAS_C2	tully	-0.0562215	0.258316	-0.217647	0.832081	1	0	Pre-2015-S3	Seasonal
NOX_QAQC	(Intercept)	tully	-2.21443	0.285674	-7.75158	2.82713e-12	2.54442e-11	1	Post-2015	Intercept
NOX_QAQC	SHORT_NAMETUL2	tully	-0.99992	0.333229	-3.0007	0.00325718	0.0130287	1	Post-2015	Sites
NOX_QAQC	SHORT_NAMETUL3	tully	-1.01966	0.329376	-3.09574	0.00242762	0.0121381	1	Post-2015	Sites
NOX_QAQC	SHORT_NAMETUL5	tully	-1.15987	0.333229	-3.48069	0.000691057	0.0048374	1	Post-2015	Sites
NOX_QAQC	SHORT_NAMETUL6	tully	-0.47276	0.337249	-1.40181	0.163469	0.326938	0	Post-2015	Sites
NOX_QAQC	SHORT_NAMETUL8	tully	-1.06916	0.333228	-3.20849	0.00169847	0.0101908	1	Post-2015	Sites
NOX_QAQC	Date_2	tully	0.000222531	0.000209139	1.06403	0.289382	0.326938	0	Post-2015	Trend
NOX_QAQC	SEAS_C1	tully	-0.401262	0.153736	-2.61007	0.0101673	0.0305018	1	Post-2015	Seasonal
NOX_QAQC	SEAS_C2	tully	0.524486	0.134454	3.90085	0.000156214	0.00124971	1	Post-2015	Seasonal
