# Supplementary material for: Sampling re-design increases power to detect change in the Great Barrier Reef’s inshore water quality
Source: PLoS One. 2022 Jul 28;17(7):e0271930. doi: 10.1371/journal.pone.0271930 (PMC9333274; doi:10.1371/journal.pone.0271930)
Supplement: S2 Table — Table columns include REGION—four study areas, DELTA—fractional year-on-year change, ANALYTE—analyte analysed, MEAN_TIME_Q10—time in years for projected linear trend to go below the 10th percentile of the post-2015 data, MEAN_TIME_Q90—time in years for projected linear trend to go above the 90th percentile of the post-2015 data. (XLS) [file pone.0271930.s016.xls]

## Sheet: Supplementary Table 2
NRM	Delta	ANALYTE	MEAN_TIME_Q90	MEAN_TIME_Q10
burdekin	-0.2	CHL_QAQC	2.59731	NA
burdekin	-0.2	NOX_QAQC	10.6448	NA
burdekin	-0.2	PN_SHIM_QAQC	1.69884	NA
burdekin	-0.2	PP_QAQC	2.33812	NA
burdekin	-0.2	SECCHI_DEPTH	2.31759	NA
burdekin	-0.2	SS_QAQC	3.58385	NA
burdekin	-0.1	CHL_QAQC	4.96966	NA
burdekin	-0.1	NOX_QAQC	15.2704	NA
burdekin	-0.1	PN_SHIM_QAQC	3.25074	NA
burdekin	-0.1	PP_QAQC	4.47319	NA
burdekin	-0.1	SECCHI_DEPTH	4.43623	NA
burdekin	-0.1	SS_QAQC	6.85695	NA
burdekin	0.1	CHL_QAQC	NA	7.77687
burdekin	0.1	NOX_QAQC	NA	8.25051
burdekin	0.1	PN_SHIM_QAQC	NA	5.42186
burdekin	0.1	PP_QAQC	NA	7.00297
burdekin	0.1	SECCHI_DEPTH	NA	6.56902
burdekin	0.1	SS_QAQC	NA	15.2211
burdekin	0.2	CHL_QAQC	NA	3.671
burdekin	0.2	NOX_QAQC	NA	3.89505
burdekin	0.2	PN_SHIM_QAQC	NA	2.55898
burdekin	0.2	PP_QAQC	NA	3.30595
burdekin	0.2	SECCHI_DEPTH	NA	3.10062
burdekin	0.2	SS_QAQC	NA	7.18686
russ_mull	-0.2	CHL_QAQC	2.28976	NA
russ_mull	-0.2	NOX_QAQC	6.75108	NA
russ_mull	-0.2	PN_SHIM_QAQC	2.79215	NA
russ_mull	-0.2	PP_QAQC	2.31531	NA
russ_mull	-0.2	SECCHI_DEPTH	2.72142	NA
russ_mull	-0.2	SS_QAQC	2.93634	NA
russ_mull	-0.1	CHL_QAQC	4.38147	NA
russ_mull	-0.1	NOX_QAQC	12.9149	NA
russ_mull	-0.1	PN_SHIM_QAQC	5.34246	NA
russ_mull	-0.1	PP_QAQC	4.42984	NA
russ_mull	-0.1	SECCHI_DEPTH	5.20739	NA
russ_mull	-0.1	SS_QAQC	5.6167	NA
russ_mull	0.1	CHL_QAQC	NA	6.76477
russ_mull	0.1	NOX_QAQC	NA	7.41958
russ_mull	0.1	PN_SHIM_QAQC	NA	6.24458
russ_mull	0.1	PP_QAQC	NA	9.36071
russ_mull	0.1	SECCHI_DEPTH	NA	5.24253
russ_mull	0.1	SS_QAQC	NA	14.3824
russ_mull	0.2	CHL_QAQC	NA	3.19279
russ_mull	0.2	NOX_QAQC	NA	3.50308
russ_mull	0.2	PN_SHIM_QAQC	NA	2.94775
russ_mull	0.2	PP_QAQC	NA	4.41889
russ_mull	0.2	SECCHI_DEPTH	NA	2.47456
russ_mull	0.2	SS_QAQC	NA	6.79078
tully	-0.2	CHL_QAQC	2.43066	NA
tully	-0.2	NOX_QAQC	7.49678	NA
tully	-0.2	PN_SHIM_QAQC	2.17878	NA
tully	-0.2	PP_QAQC	2.31403	NA
tully	-0.2	SECCHI_DEPTH	2.6141	NA
tully	-0.2	SS_QAQC	3.09377	NA
tully	-0.1	CHL_QAQC	4.65161	NA
tully	-0.1	NOX_QAQC	14.3425	NA
tully	-0.1	PN_SHIM_QAQC	4.1692	NA
tully	-0.1	PP_QAQC	4.42765	NA
tully	-0.1	SECCHI_DEPTH	5.00315	NA
tully	-0.1	SS_QAQC	5.91923	NA
tully	0.1	CHL_QAQC	NA	7.45517
tully	0.1	NOX_QAQC	NA	10.0797
tully	0.1	PN_SHIM_QAQC	NA	5.67885
tully	0.1	PP_QAQC	NA	10.0392
tully	0.1	SECCHI_DEPTH	NA	6.93662
tully	0.1	SS_QAQC	NA	11.3916
tully	0.2	CHL_QAQC	NA	3.51923
tully	0.2	NOX_QAQC	NA	4.75893
tully	0.2	PN_SHIM_QAQC	NA	2.6809
tully	0.2	PP_QAQC	NA	4.73922
tully	0.2	SECCHI_DEPTH	NA	3.27447
tully	0.2	SS_QAQC	NA	5.37769
wtsndys	-0.2	CHL_QAQC	2.59731	NA
wtsndys	-0.2	NOX_QAQC	10.6448	NA
wtsndys	-0.2	PN_SHIM_QAQC	1.69884	NA
wtsndys	-0.2	PP_QAQC	2.33812	NA
wtsndys	-0.2	SECCHI_DEPTH	2.31759	NA
wtsndys	-0.2	SS_QAQC	3.58385	NA
wtsndys	-0.1	CHL_QAQC	4.96966	NA
wtsndys	-0.1	NOX_QAQC	15.2704	NA
wtsndys	-0.1	PN_SHIM_QAQC	3.25074	NA
wtsndys	-0.1	PP_QAQC	4.47319	NA
wtsndys	-0.1	SECCHI_DEPTH	4.43623	NA
wtsndys	-0.1	SS_QAQC	6.85695	NA
wtsndys	0.1	CHL_QAQC	NA	7.77687
wtsndys	0.1	NOX_QAQC	NA	8.25051
wtsndys	0.1	PN_SHIM_QAQC	NA	5.42186
wtsndys	0.1	PP_QAQC	NA	7.00297
wtsndys	0.1	SECCHI_DEPTH	NA	6.56902
wtsndys	0.1	SS_QAQC	NA	15.2211
wtsndys	0.2	CHL_QAQC	NA	3.671
wtsndys	0.2	NOX_QAQC	NA	3.89505
wtsndys	0.2	PN_SHIM_QAQC	NA	2.55898
wtsndys	0.2	PP_QAQC	NA	3.30595
wtsndys	0.2	SECCHI_DEPTH	NA	3.10062
wtsndys	0.2	SS_QAQC	NA	7.18686
